# Supplementary material for: Segmental duplications: evolution and impact among the current Lepidoptera genomes
Source: BMC Evol Biol. 2017 Jul 6;17:161. doi: 10.1186/s12862-017-1007-y (PMC5499213; doi:10.1186/s12862-017-1007-y)
Supplement: Supplementary file 1 — SDs in the five studied genomes. (XLSX 1727 kb) [file 12862_2017_1007_MOESM1_ESM.xlsx]

## Sheet: P. xylostella
Scaffold_infor	Start	End
scaffold_1	23218	24458
scaffold_1	31129	32732
scaffold_1	46177	47487
scaffold_1	47650	48657
scaffold_1	49945	53274
scaffold_1	64438	65469
scaffold_1	68608	69739
scaffold_1	70126	71565
scaffold_1	73009	74766
scaffold_1	79442	81025
scaffold_1	103740	106338
scaffold_1	138453	139527
scaffold_1	140107	141205
scaffold_1	142002	147432
scaffold_1	147788	149753
scaffold_1	153106	158763
scaffold_1	159340	160350
scaffold_1	164996	170188
scaffold_1	185041	186058
scaffold_1	186516	188229
scaffold_1	198199	200394
scaffold_1	202941	204047
scaffold_1	204072	205197
scaffold_1	205406	206581
scaffold_1	218709	220190
scaffold_1	248505	252335
scaffold_1	254726	257205
scaffold_1	260778	261810
scaffold_1	263700	264748
scaffold_1	271925	273354
scaffold_1	302617	303632
scaffold_1	340851	342117
scaffold_1	351974	354339
scaffold_1	368692	369716
scaffold_1	370479	371840
scaffold_1	374720	376034
scaffold_1	376620	377795
scaffold_1	386761	388133
scaffold_1	399714	405228
scaffold_1	414314	416856
scaffold_1	424425	425522
scaffold_1	453494	454890
scaffold_1	472924	477241
scaffold_1	500460	501913
scaffold_1	507307	509473
scaffold_1	518639	523939
scaffold_1	534838	538630
scaffold_1	575690	576833
scaffold_1	592360	593611
scaffold_1	596802	598534
scaffold_1	606569	607793
scaffold_1	634768	636977
scaffold_1	642891	643945
scaffold_1	652304	653921
scaffold_1	654776	657302
scaffold_1	659767	660924
scaffold_1	660946	662123
scaffold_1	673877	676396
scaffold_1	679109	681577
scaffold_1	693553	694697
scaffold_1	704625	708040
scaffold_1	719318	720514
scaffold_1	720571	722307
scaffold_1	727005	728277
scaffold_1	732133	738603
scaffold_1	747854	748941
scaffold_1	764965	767462
scaffold_1	779034	780115
scaffold_1	827790	829058
scaffold_1	829436	834701
scaffold_1	834921	836068
scaffold_1	850500	851639
scaffold_1	852807	855643
scaffold_1	856050	857671
scaffold_1	859146	860160
scaffold_1	870566	871994
scaffold_1	912264	913304
scaffold_1	915083	916243
scaffold_1	932228	933767
scaffold_1	935460	938654
scaffold_1	953863	957697
scaffold_1	958430	961223
scaffold_1	961373	964992
scaffold_1	964994	966827
scaffold_1	971396	975015
scaffold_1	975018	976233
scaffold_1	980410	981875
scaffold_1	981997	985005
scaffold_1	1011113	1012447
scaffold_1	1012655	1015579
scaffold_1	1016320	1017591
scaffold_1	1017702	1020010
scaffold_1	1027730	1029841
scaffold_1	1039089	1040847
scaffold_1	1050603	1051709
scaffold_1	1052768	1054205
scaffold_1	1054213	1055355
scaffold_1	1059077	1064163
scaffold_1	1077270	1078345
scaffold_1	1081836	1082845
scaffold_1	1097376	1098550
scaffold_1	1111000	1112177
scaffold_1	1112498	1117451
scaffold_1	1117464	1119496
scaffold_1	1185879	1190815
scaffold_1	1196580	1197809
scaffold_1	1238972	1240396
scaffold_1	1241308	1243969
scaffold_1	1244417	1248615
scaffold_1	1267073	1268735
scaffold_1	1270500	1271826
scaffold_1	1293817	1296504
scaffold_1	1298132	1299268
scaffold_1	1339790	1341144
scaffold_1	1344841	1347311
scaffold_1	1352038	1355236
scaffold_1	1374894	1378029
scaffold_1	1378919	1381587
scaffold_1	1382505	1384027
scaffold_1	1390371	1391517
scaffold_1	1415439	1416832
scaffold_1	1429083	1432176
scaffold_1	1432346	1438567
scaffold_1	1439057	1441551
scaffold_1	1451182	1452432
scaffold_1	1453702	1454955
scaffold_1	1484529	1485569
scaffold_1	1496356	1497885
scaffold_1	1509099	1511052
scaffold_1	1521399	1524083
scaffold_1	1524087	1525768
scaffold_1	1537805	1543364
scaffold_1	1570757	1572215
scaffold_1	1572594	1574862
scaffold_1	1583711	1586030
scaffold_1	1610816	1612957
scaffold_1	1633589	1634855
scaffold_1	1635839	1636882
scaffold_1	1637071	1638439
scaffold_1	1638627	1639806
scaffold_1	1642142	1644123
scaffold_1	1644434	1645462
scaffold_1	1648222	1650035
scaffold_1	1650597	1652664
scaffold_1	1657024	1658077
scaffold_1	1661496	1663953
scaffold_1	1673949	1675168
scaffold_1	1675175	1677193
scaffold_1	1681975	1683188
scaffold_1	1686049	1687136
scaffold_1	1689834	1690968
scaffold_1	1693848	1695880
scaffold_1	1695899	1697069
scaffold_1	1700560	1705885
scaffold_1	1706677	1709819
scaffold_1	1714084	1717350
scaffold_1	1724935	1726229
scaffold_1	1736021	1737099
scaffold_1	1740089	1741133
scaffold_1	1741886	1743588
scaffold_1	1754415	1755860
scaffold_1	1766102	1767312
scaffold_10	23490	26233
scaffold_10	50279	54478
scaffold_10	76269	79629
scaffold_10	82561	84129
scaffold_10	145135	146294
scaffold_10	147537	148733
scaffold_10	149190	151291
scaffold_10	152097	155687
scaffold_10	155898	157618
scaffold_10	174801	178413
scaffold_10	184109	186606
scaffold_10	199521	201925
scaffold_10	350226	351738
scaffold_10	374804	376207
scaffold_10	376317	377764
scaffold_10	380497	381532
scaffold_10	391937	393047
scaffold_10	405806	409331
scaffold_10	412479	413693
scaffold_10	492566	493935
scaffold_10	493952	495988
scaffold_10	521801	524860
scaffold_10	562396	563756
scaffold_10	571738	573173
scaffold_10	573470	574855
scaffold_10	578652	579948
scaffold_10	587831	590022
scaffold_10	602277	603289
scaffold_10	636450	638773
scaffold_10	693097	694704
scaffold_10	695076	696434
scaffold_10	699695	702315
scaffold_10	704033	705083
scaffold_10	721972	723261
scaffold_10	731049	734213
scaffold_10	755161	757766
scaffold_10	758608	759737
scaffold_10	762294	763609
scaffold_10	764313	767057
scaffold_10	783543	785310
scaffold_10	785713	787453
scaffold_10	791087	792556
scaffold_10	793075	795850
scaffold_10	798024	799177
scaffold_10	804881	807208
scaffold_10	807234	808636
scaffold_10	824893	826111
scaffold_10	859932	861879
scaffold_10	864828	866813
scaffold_10	867501	868819
scaffold_10	879105	880478
scaffold_10	942091	943449
scaffold_10	969912	971857
scaffold_10	1009846	1015690
scaffold_10	1030167	1031731
scaffold_10	1032015	1037158
scaffold_10	1043030	1044058
scaffold_10	1052952	1054000
scaffold_10	1054348	1056868
scaffold_10	1081954	1083235
scaffold_10	1114591	1116109
scaffold_10	1134238	1135514
scaffold_10	1154423	1157088
scaffold_10	1206169	1207320
scaffold_10	1208258	1210187
scaffold_10	1213639	1217007
scaffold_10	1217401	1219016
scaffold_10	1247539	1248836
scaffold_10	1252189	1253515
scaffold_10	1305219	1310124
scaffold_10	1315617	1316693
scaffold_10	1320803	1321809
scaffold_10	1362317	1365247
scaffold_10	1369048	1372220
scaffold_10	1393471	1397448
scaffold_10	1397482	1399337
scaffold_10	1400657	1403310
scaffold_10	1404494	1406653
scaffold_10	1406668	1408222
scaffold_10	1409845	1412762
scaffold_10	1420344	1422730
scaffold_10	1452986	1454075
scaffold_10	1456559	1458059
scaffold_10	1471763	1475696
scaffold_10	1477263	1478512
scaffold_10	1486429	1487766
scaffold_10	1493572	1494998
scaffold_10	1496633	1497786
scaffold_10	1500462	1503660
scaffold_10	1510097	1511427
scaffold_10	1522855	1527487
scaffold_10	1527596	1528676
scaffold_10	1535282	1537564
scaffold_10	1547423	1551228
scaffold_10	1554651	1557388
scaffold_10	1570183	1572103
scaffold_10	1586024	1597891
scaffold_10	1599183	1601383
scaffold_10	1604563	1605877
scaffold_10	1606266	1607480
scaffold_10	1610716	1613367
scaffold_10	1618206	1619939
scaffold_10	1622164	1623747
scaffold_10	1623928	1627304
scaffold_10	1627555	1629230
scaffold_10	1634099	1635133
scaffold_10	1640204	1642958
scaffold_10	1645765	1646817
scaffold_10	1646850	1647904
scaffold_10	1648109	1649620
scaffold_10	1665796	1668557
scaffold_10	1668784	1670164
scaffold_10	1692373	1693648
scaffold_10	1709666	1710808
scaffold_10	1723969	1729467
scaffold_10	1732621	1733731
scaffold_10	1735827	1737254
scaffold_10	1766498	1767636
scaffold_10	1777337	1778567
scaffold_10	1786939	1789767
scaffold_10	1789786	1791981
scaffold_10	1792934	1794284
scaffold_10	1823565	1824963
scaffold_10	1852602	1853625
scaffold_10	1872533	1874243
scaffold_10	1879617	1880795
scaffold_10	1916424	1921219
scaffold_10	1934150	1937712
scaffold_10	1942185	1944250
scaffold_10	1948725	1949854
scaffold_10	2005890	2006938
scaffold_10	2017577	2020477
scaffold_10	2054698	2058356
scaffold_10	2059440	2060571
scaffold_10	2108389	2110426
scaffold_10	2111761	2112789
scaffold_10	2117735	2118964
scaffold_10	2122571	2124108
scaffold_10	2125727	2135557
scaffold_10	2140714	2142311
scaffold_10	2171159	2173707
scaffold_10	2193937	2202824
scaffold_10	2212497	2215934
scaffold_10	2272013	2273319
scaffold_10	2293940	2295158
scaffold_100	272	1303
scaffold_100	4637	8364
scaffold_100	44028	46769
scaffold_100	79298	80359
scaffold_100	108254	109674
scaffold_100	112576	113965
scaffold_100	130498	131721
scaffold_100	157161	160200
scaffold_100	163090	166130
scaffold_100	168212	169259
scaffold_100	173972	176997
scaffold_100	183312	185202
scaffold_100	186994	190362
scaffold_100	275102	279884
scaffold_100	287745	289057
scaffold_100	339729	344260
scaffold_100	350474	352417
scaffold_100	369082	370240
scaffold_100	374824	375863
scaffold_100	376092	378846
scaffold_100	379067	383258
scaffold_100	383884	385364
scaffold_100	407058	411435
scaffold_100	444463	447162
scaffold_100	465852	468209
scaffold_100	471324	473485
scaffold_100	473516	474685
scaffold_100	486171	488160
scaffold_100	498680	500546
scaffold_100	505076	506527
scaffold_100	508287	509441
scaffold_100	525003	526835
scaffold_100	533542	535047
scaffold_100	535897	539226
scaffold_100	541107	543125
scaffold_100	544485	545641
scaffold_100	546026	547313
scaffold_100	547820	550098
scaffold_100	550734	553289
scaffold_100	555498	556503
scaffold_100	570679	574857
scaffold_100	582352	583475
scaffold_100	591353	592523
scaffold_100	602228	606129
scaffold_100	607326	608624
scaffold_100	653873	654903
scaffold_100	665897	667667
scaffold_100	691385	692744
scaffold_100	704891	706495
scaffold_100	723770	726524
scaffold_100	729315	731053
scaffold_100	731059	732295
scaffold_100	733012	735914
scaffold_100	736763	738887
scaffold_100	739929	741060
scaffold_100	744647	745737
scaffold_100	767567	768835
scaffold_100	784153	785661
scaffold_100	811035	812776
scaffold_100	813106	814164
scaffold_1000	4777	5912
scaffold_1000	6360	8029
scaffold_1000	10065	11741
scaffold_1000	21892	23211
scaffold_1000	28821	30641
scaffold_1002	16790	17863
scaffold_1002	20795	21901
scaffold_1003	4334	5415
scaffold_1003	6823	7981
scaffold_1003	16137	17247
scaffold_1005	509	1836
scaffold_1005	19220	22435
scaffold_1007	1131	2800
scaffold_1007	3514	4817
scaffold_1007	6082	7252
scaffold_1007	14433	15581
scaffold_1007	19517	21969
scaffold_1007	26747	27773
scaffold_1008	3158	11469
scaffold_1009	14009	15174
scaffold_1009	26029	27270
scaffold_101	1926	3304
scaffold_101	11163	12744
scaffold_101	13511	14820
scaffold_101	18595	20654
scaffold_101	26696	28700
scaffold_101	29019	31054
scaffold_101	31652	32963
scaffold_101	33846	39535
scaffold_101	43974	45245
scaffold_101	45498	46793
scaffold_101	54114	56448
scaffold_101	90821	92385
scaffold_101	138967	140099
scaffold_101	145973	148875
scaffold_101	175805	178302
scaffold_101	182589	184500
scaffold_101	192293	194242
scaffold_101	196866	198441
scaffold_101	199027	201211
scaffold_101	201714	203229
scaffold_101	203282	208991
scaffold_101	210945	217254
scaffold_101	217315	218455
scaffold_101	220466	221849
scaffold_101	221853	223321
scaffold_101	223940	230628
scaffold_101	246605	248044
scaffold_101	248630	250947
scaffold_101	253402	254633
scaffold_101	258572	260080
scaffold_101	263609	264852
scaffold_101	268020	272459
scaffold_101	275265	278311
scaffold_101	280375	281636
scaffold_101	283789	286905
scaffold_101	297200	298291
scaffold_101	315169	316803
scaffold_101	316891	323836
scaffold_101	366582	368326
scaffold_101	371743	372842
scaffold_101	375245	377407
scaffold_101	378930	380360
scaffold_101	382296	383890
scaffold_101	384129	385695
scaffold_101	389517	390604
scaffold_101	391117	392469
scaffold_101	403060	405092
scaffold_101	417566	419882
scaffold_101	423509	424607
scaffold_101	437143	438386
scaffold_101	446755	447899
scaffold_101	463564	465391
scaffold_101	465456	467213
scaffold_101	485636	487655
scaffold_101	497101	508318
scaffold_101	508321	509467
scaffold_101	510539	515625
scaffold_101	539091	540754
scaffold_101	572762	575851
scaffold_101	583273	584420
scaffold_101	584433	586722
scaffold_101	624204	625238
scaffold_101	634717	636003
scaffold_101	642987	644125
scaffold_101	656699	657931
scaffold_101	680081	681295
scaffold_101	714403	715604
scaffold_101	716670	718006
scaffold_101	722438	724374
scaffold_101	738402	742013
scaffold_101	788270	789405
scaffold_101	793728	798511
scaffold_101	798635	801026
scaffold_101	801167	802545
scaffold_101	827584	829021
scaffold_101	829544	831856
scaffold_1010	6971	8103
scaffold_1010	11426	12855
scaffold_1010	16063	17349
scaffold_1010	26318	28078
scaffold_1013	4522	5715
scaffold_1013	10135	13368
scaffold_1013	15511	16822
scaffold_1013	26642	29386
scaffold_1014	12394	14792
scaffold_1014	20326	22615
scaffold_1015	2717	6577
scaffold_1015	6733	8312
scaffold_1015	18005	23422
scaffold_1015	25312	26404
scaffold_1015	27149	29711
scaffold_1016	17604	18700
scaffold_1016	19803	21167
scaffold_1019	2406	3777
scaffold_1019	8236	9437
scaffold_1019	19619	20960
scaffold_1019	25978	27289
scaffold_102	5821	7057
scaffold_102	33030	35792
scaffold_102	44909	46217
scaffold_102	127613	128688
scaffold_102	139631	140675
scaffold_102	143588	147158
scaffold_102	149412	151439
scaffold_102	229133	230676
scaffold_102	251438	252944
scaffold_102	320983	323017
scaffold_102	362543	364382
scaffold_102	366183	367602
scaffold_102	371399	373435
scaffold_102	401352	403589
scaffold_102	419633	420714
scaffold_102	420874	422158
scaffold_102	422664	423817
scaffold_102	458431	462247
scaffold_102	463885	465486
scaffold_102	480944	482113
scaffold_102	507251	508601
scaffold_102	513284	515660
scaffold_102	515804	517847
scaffold_102	518205	519902
scaffold_102	520594	522570
scaffold_102	612326	614090
scaffold_102	630722	632086
scaffold_102	639660	640955
scaffold_102	666931	670812
scaffold_102	679490	682063
scaffold_102	696317	697436
scaffold_102	711622	713830
scaffold_102	719865	723270
scaffold_102	725644	726794
scaffold_102	730011	733649
scaffold_102	737451	740786
scaffold_102	745159	747636
scaffold_102	774052	777452
scaffold_102	777466	778789
scaffold_102	782976	785077
scaffold_102	787578	788619
scaffold_102	788658	790605
scaffold_102	812119	813192
scaffold_102	817825	819930
scaffold_102	832413	835483
scaffold_102	836970	838522
scaffold_102	838570	840592
scaffold_102	870619	872375
scaffold_102	872626	875363
scaffold_102	901965	910526
scaffold_102	914732	916139
scaffold_102	917423	918578
scaffold_102	918580	919734
scaffold_102	924992	926182
scaffold_102	931743	932836
scaffold_102	973245	976165
scaffold_102	976999	978025
scaffold_102	986664	987741
scaffold_102	989001	991149
scaffold_102	996645	997938
scaffold_102	1006823	1012751
scaffold_102	1045303	1046603
scaffold_102	1062009	1063082
scaffold_102	1067244	1068671
scaffold_102	1071017	1072537
scaffold_102	1072542	1073768
scaffold_102	1080003	1081712
scaffold_102	1090587	1091861
scaffold_102	1116102	1117319
scaffold_102	1125265	1126864
scaffold_102	1204830	1205950
scaffold_102	1225778	1228288
scaffold_102	1235467	1236894
scaffold_102	1247827	1249217
scaffold_102	1249220	1251052
scaffold_102	1251056	1252336
scaffold_102	1255678	1257712
scaffold_102	1260271	1261309
scaffold_102	1269532	1272606
scaffold_102	1277056	1279103
scaffold_102	1296220	1298618
scaffold_102	1337284	1338969
scaffold_102	1352721	1356485
scaffold_102	1364003	1365109
scaffold_102	1371161	1373153
scaffold_102	1379205	1381242
scaffold_102	1390208	1398415
scaffold_102	1407843	1412019
scaffold_102	1457391	1458571
scaffold_102	1458787	1460625
scaffold_102	1463326	1464586
scaffold_102	1475817	1477218
scaffold_102	1477403	1478792
scaffold_102	1492683	1494969
scaffold_102	1500279	1501450
scaffold_102	1536029	1537829
scaffold_102	1543558	1544666
scaffold_102	1550375	1551784
scaffold_102	1588380	1589557
scaffold_102	1596971	1598707
scaffold_102	1607523	1608850
scaffold_102	1610541	1611717
scaffold_102	1612293	1614108
scaffold_102	1616920	1620676
scaffold_102	1624930	1625950
scaffold_102	1636858	1637938
scaffold_102	1638052	1639905
scaffold_1020	6909	8654
scaffold_1020	8699	11132
scaffold_1020	14702	17374
scaffold_1021	10000	11677
scaffold_1021	14381	18470
scaffold_1021	19159	21877
scaffold_1023	13514	15670
scaffold_1024	300	1601
scaffold_1024	25320	26422
scaffold_1025	5673	9167
scaffold_1025	10152	13464
scaffold_1026	2	2470
scaffold_1026	17083	19030
scaffold_1026	21869	22885
scaffold_1027	14080	15349
scaffold_1027	21752	24442
scaffold_1028	2587	3999
scaffold_1028	20636	24443
scaffold_103	2911	4875
scaffold_103	12041	16042
scaffold_103	58440	60492
scaffold_103	62503	64021
scaffold_103	65276	69228
scaffold_103	70385	72622
scaffold_103	73990	76540
scaffold_103	90605	91683
scaffold_103	103659	105045
scaffold_103	123440	129732
scaffold_103	133280	138424
scaffold_103	175788	178475
scaffold_103	230979	232429
scaffold_103	237950	239011
scaffold_103	245071	246223
scaffold_103	263051	264298
scaffold_103	272816	279563
scaffold_103	302684	303738
scaffold_103	320055	321483
scaffold_103	367488	369409
scaffold_103	414232	417761
scaffold_103	479783	482242
scaffold_103	521790	522880
scaffold_103	581710	582827
scaffold_103	588498	591061
scaffold_103	593815	599795
scaffold_103	605578	608341
scaffold_103	624579	626240
scaffold_103	649985	651476
scaffold_103	662743	664713
scaffold_103	683608	688538
scaffold_103	726207	727877
scaffold_103	731428	733249
scaffold_103	733349	735228
scaffold_103	738190	739427
scaffold_1030	14685	15988
scaffold_1030	17610	18722
scaffold_1030	23031	24059
scaffold_1031	463	2008
scaffold_1031	18823	22124
scaffold_1031	23244	24251
scaffold_1031	25372	26799
scaffold_1032	696	3359
scaffold_1032	9019	18533
scaffold_1032	19340	20799
scaffold_1032	22287	23537
scaffold_1032	25780	27249
scaffold_1032	27902	30516
scaffold_1033	3917	5273
scaffold_1033	12813	13874
scaffold_1033	16757	17943
scaffold_1033	19343	20354
scaffold_1033	23091	24110
scaffold_1034	5972	7321
scaffold_1034	16027	17823
scaffold_1034	25530	26825
scaffold_1035	5798	6840
scaffold_1035	17838	19695
scaffold_1036	18	1046
scaffold_1036	3976	4992
scaffold_1036	7111	9205
scaffold_1036	10042	11669
scaffold_1036	14976	16138
scaffold_1036	16167	17333
scaffold_1036	22249	27100
scaffold_1039	2717	3966
scaffold_1039	5120	7020
scaffold_1039	7022	10005
scaffold_1039	13059	14108
scaffold_1039	15781	17893
scaffold_104	128	1316
scaffold_104	41317	42761
scaffold_104	46686	47858
scaffold_104	110693	112410
scaffold_104	119807	121390
scaffold_104	125538	127773
scaffold_104	129889	131709
scaffold_104	134128	135865
scaffold_104	138946	140300
scaffold_104	143068	144198
scaffold_104	152067	153991
scaffold_104	172169	173726
scaffold_104	189949	195189
scaffold_104	196761	197789
scaffold_104	198112	203884
scaffold_104	204805	207566
scaffold_104	216858	219193
scaffold_104	222259	223825
scaffold_104	224624	226591
scaffold_104	238505	239891
scaffold_104	241227	243035
scaffold_104	244563	245562
scaffold_104	278435	281254
scaffold_104	307188	309936
scaffold_104	342965	344993
scaffold_104	386105	391303
scaffold_104	435635	437198
scaffold_104	437680	440820
scaffold_104	440943	442363
scaffold_104	495870	500052
scaffold_104	525237	527202
scaffold_104	556271	557496
scaffold_104	559501	562317
scaffold_104	576196	577327
scaffold_104	578118	580241
scaffold_104	580510	581737
scaffold_104	593374	596206
scaffold_104	596374	597950
scaffold_104	610803	613020
scaffold_104	664315	665318
scaffold_104	682171	687488
scaffold_104	688165	689194
scaffold_104	717997	719712
scaffold_104	740743	742087
scaffold_104	748765	750056
scaffold_104	755694	757302
scaffold_104	758149	759210
scaffold_104	760327	761414
scaffold_104	765342	768583
scaffold_104	777820	780442
scaffold_104	780474	781784
scaffold_104	805897	807221
scaffold_1040	356	4198
scaffold_1040	5761	6837
scaffold_1040	8610	10756
scaffold_1040	11611	13059
scaffold_1040	13063	14632
scaffold_1040	17664	20117
scaffold_1041	14148	15603
scaffold_1042	268	1908
scaffold_1042	2269	4108
scaffold_1042	24566	25609
scaffold_1043	18305	19436
scaffold_1045	6349	7441
scaffold_1045	25157	26856
scaffold_1046	13460	14636
scaffold_1046	22515	24584
scaffold_1047	11871	13894
scaffold_1048	4340	7102
scaffold_1048	9677	10894
scaffold_1048	16258	17768
scaffold_1049	20599	23217
scaffold_105	2302	3604
scaffold_105	10275	11942
scaffold_105	49028	50439
scaffold_105	54667	56845
scaffold_105	62166	64197
scaffold_105	69301	72024
scaffold_105	94912	96516
scaffold_105	131224	132380
scaffold_105	182652	183685
scaffold_105	188434	190600
scaffold_105	238791	240875
scaffold_105	242507	244573
scaffold_105	264025	265385
scaffold_105	265991	267516
scaffold_105	268065	269216
scaffold_105	269330	270736
scaffold_105	271949	273309
scaffold_105	273319	277025
scaffold_105	303049	304070
scaffold_105	322471	323690
scaffold_105	325222	326334
scaffold_105	326990	328295
scaffold_105	377940	379451
scaffold_105	396182	400874
scaffold_105	412112	413139
scaffold_105	424115	426248
scaffold_105	441326	442340
scaffold_105	445455	446621
scaffold_105	455098	456748
scaffold_105	457585	459627
scaffold_105	459973	461369
scaffold_105	462417	464194
scaffold_105	489080	490083
scaffold_105	490370	492986
scaffold_105	493644	494703
scaffold_105	501110	502272
scaffold_105	503076	504557
scaffold_105	518475	519613
scaffold_105	520278	524757
scaffold_105	531977	534230
scaffold_105	538874	543450
scaffold_105	554030	559842
scaffold_105	580552	581979
scaffold_105	585609	591721
scaffold_105	664323	665438
scaffold_105	688001	690683
scaffold_105	691881	692956
scaffold_105	713161	716254
scaffold_105	764264	765289
scaffold_1050	11826	16375
scaffold_1051	17363	19538
scaffold_1053	859	2725
scaffold_1053	3774	6296
scaffold_1053	8711	13731
scaffold_1053	15457	16883
scaffold_1053	16897	17969
scaffold_1054	18369	19878
scaffold_1056	10508	12217
scaffold_1057	5666	6678
scaffold_1057	10013	11031
scaffold_1057	13339	18187
scaffold_1057	19672	21165
scaffold_1057	22354	24127
scaffold_1059	749	1998
scaffold_1059	6518	7551
scaffold_1059	18483	21153
scaffold_106	24284	28805
scaffold_106	29846	34284
scaffold_106	35860	37525
scaffold_106	47658	50053
scaffold_106	51621	53967
scaffold_106	54467	58219
scaffold_106	68509	69963
scaffold_106	125621	127285
scaffold_106	170810	175253
scaffold_106	180374	181405
scaffold_106	182956	184237
scaffold_106	187860	188937
scaffold_106	200067	201461
scaffold_106	202314	203393
scaffold_106	203510	204570
scaffold_106	204651	205736
scaffold_106	209891	213007
scaffold_106	213694	215427
scaffold_106	218420	220120
scaffold_106	230972	232129
scaffold_106	259405	261158
scaffold_106	286756	288418
scaffold_106	291245	292631
scaffold_106	339751	340755
scaffold_106	421355	424781
scaffold_106	429317	433136
scaffold_106	433138	434733
scaffold_106	440021	443447
scaffold_106	447968	451793
scaffold_106	451853	453447
scaffold_106	484858	485941
scaffold_106	546156	547903
scaffold_106	552892	554946
scaffold_106	554950	559193
scaffold_106	560165	573959
scaffold_106	578718	580780
scaffold_106	582175	583611
scaffold_106	583845	585231
scaffold_106	590801	594860
scaffold_106	604399	605849
scaffold_106	622285	623534
scaffold_106	641564	643157
scaffold_106	643648	645147
scaffold_106	650648	652241
scaffold_106	655329	658444
scaffold_106	664464	667646
scaffold_106	702382	703654
scaffold_106	744245	748385
scaffold_106	776535	777668
scaffold_106	781525	782695
scaffold_106	783292	788079
scaffold_106	800332	801500
scaffold_106	804313	806018
scaffold_106	835614	837252
scaffold_106	839801	841088
scaffold_106	843025	845524
scaffold_106	849316	853525
scaffold_106	877941	879314
scaffold_106	887961	893016
scaffold_106	911437	914173
scaffold_106	930071	933273
scaffold_106	954079	955815
scaffold_106	999795	1000996
scaffold_106	1005617	1007868
scaffold_106	1020590	1022636
scaffold_106	1024620	1027683
scaffold_106	1028749	1030275
scaffold_106	1059817	1062294
scaffold_106	1066133	1067799
scaffold_106	1070492	1071828
scaffold_106	1091249	1092261
scaffold_106	1119848	1120879
scaffold_106	1120971	1121977
scaffold_106	1129592	1131317
scaffold_106	1153136	1156043
scaffold_106	1159780	1161807
scaffold_106	1182539	1186104
scaffold_106	1199076	1200939
scaffold_106	1201762	1202773
scaffold_106	1213674	1215352
scaffold_106	1215399	1216683
scaffold_106	1222036	1226526
scaffold_106	1233852	1242313
scaffold_1063	12501	13741
scaffold_1063	13795	15057
scaffold_1065	1	1583
scaffold_1065	4571	5582
scaffold_1065	20653	23327
scaffold_1066	16016	17560
scaffold_1066	20443	21680
scaffold_1066	22247	23518
scaffold_1066	23943	25682
scaffold_1067	15491	17036
scaffold_1068	22861	24308
scaffold_1069	12812	14071
scaffold_107	5339	11313
scaffold_107	11931	14008
scaffold_107	14092	19731
scaffold_107	38478	40047
scaffold_107	40143	43514
scaffold_107	47834	48943
scaffold_107	60283	61608
scaffold_107	62355	67834
scaffold_107	71787	73207
scaffold_107	80706	86317
scaffold_107	104933	107368
scaffold_107	129345	130733
scaffold_107	229548	231509
scaffold_107	231663	236160
scaffold_107	249497	251466
scaffold_107	274044	275707
scaffold_107	287853	289511
scaffold_107	295496	298239
scaffold_107	300138	303340
scaffold_107	303677	309331
scaffold_107	310575	315174
scaffold_107	330227	331304
scaffold_107	333172	334179
scaffold_107	338194	339834
scaffold_107	411171	412287
scaffold_107	445575	451881
scaffold_107	452312	454040
scaffold_107	454229	457957
scaffold_107	480195	481770
scaffold_107	536032	537607
scaffold_107	551655	557360
scaffold_107	600009	601300
scaffold_107	612615	614572
scaffold_107	626047	631074
scaffold_107	635519	637894
scaffold_107	652546	655895
scaffold_107	655947	656993
scaffold_107	658155	659177
scaffold_107	666357	668521
scaffold_107	679787	683670
scaffold_107	683672	685410
scaffold_107	685414	689361
scaffold_107	698050	702760
scaffold_107	711854	715881
scaffold_107	734073	738255
scaffold_107	742837	747230
scaffold_107	747388	748806
scaffold_107	749886	751052
scaffold_107	754091	755388
scaffold_107	758851	760948
scaffold_107	762589	764615
scaffold_1070	2628	4260
scaffold_1070	11251	12293
scaffold_1070	21618	23077
scaffold_1071	1	1033
scaffold_1071	9383	11733
scaffold_1071	21071	23198
scaffold_1073	7224	8653
scaffold_1074	19905	21347
scaffold_1075	5573	7057
scaffold_1075	10794	12314
scaffold_1075	14671	16590
scaffold_1077	21579	23068
scaffold_1078	6694	8991
scaffold_1078	9584	11244
scaffold_1078	12871	14705
scaffold_1079	11887	17636
scaffold_108	2030	3643
scaffold_108	38651	42662
scaffold_108	48826	54480
scaffold_108	68106	69106
scaffold_108	120104	121165
scaffold_108	124588	127484
scaffold_108	139064	141638
scaffold_108	168720	170739
scaffold_108	175719	176986
scaffold_108	187534	188610
scaffold_108	196015	197028
scaffold_108	199099	200960
scaffold_108	221756	224575
scaffold_108	237611	238659
scaffold_108	240604	242029
scaffold_108	242732	244779
scaffold_108	264237	267341
scaffold_108	319882	321162
scaffold_108	385997	388024
scaffold_108	406186	407249
scaffold_108	446802	447838
scaffold_108	457736	459771
scaffold_108	479075	480834
scaffold_108	483030	484500
scaffold_108	492050	495134
scaffold_108	515907	516914
scaffold_108	518025	522243
scaffold_108	545724	547058
scaffold_108	568496	573469
scaffold_108	587793	588962
scaffold_108	589910	591037
scaffold_108	591935	593026
scaffold_108	601053	602319
scaffold_108	607348	608507
scaffold_108	623132	624147
scaffold_108	635328	636358
scaffold_108	637942	639443
scaffold_108	639639	641700
scaffold_108	645051	646769
scaffold_108	647906	649719
scaffold_108	662466	663725
scaffold_108	663875	665050
scaffold_108	685574	691252
scaffold_108	701376	702927
scaffold_108	712554	713770
scaffold_108	720077	721097
scaffold_108	723546	724775
scaffold_108	725026	726474
scaffold_108	749787	753321
scaffold_108	753392	754512
scaffold_108	805791	807466
scaffold_108	814673	816397
scaffold_108	817616	821889
scaffold_108	835883	837323
scaffold_108	849358	854143
scaffold_108	854159	859129
scaffold_108	861580	862821
scaffold_108	862859	864244
scaffold_108	882373	883822
scaffold_108	886495	889794
scaffold_108	895002	896120
scaffold_108	902904	904068
scaffold_108	911339	914302
scaffold_108	920222	924680
scaffold_108	929092	930363
scaffold_108	936096	937121
scaffold_108	937638	939226
scaffold_108	944608	945773
scaffold_108	945966	947429
scaffold_108	947895	949299
scaffold_108	975534	976540
scaffold_108	981600	983279
scaffold_108	997993	999256
scaffold_108	1022879	1024325
scaffold_1080	2206	3332
scaffold_1080	12877	15751
scaffold_1080	17527	19933
scaffold_1080	21716	23138
scaffold_1082	5224	6366
scaffold_1083	13295	15768
scaffold_1083	16167	19299
scaffold_1083	22044	23190
scaffold_1085	3787	5472
scaffold_1085	8728	9786
scaffold_1085	10640	13876
scaffold_1085	14596	15639
scaffold_1085	15807	17047
scaffold_1086	8756	9946
scaffold_1086	13458	14911
scaffold_1087	8837	9903
scaffold_1087	14551	15883
scaffold_1088	199	1624
scaffold_1088	9870	11537
scaffold_1088	16486	18084
scaffold_1089	1385	2447
scaffold_1089	8612	10358
scaffold_109	14137	19524
scaffold_109	19535	22185
scaffold_109	27509	31714
scaffold_109	41857	43129
scaffold_109	142174	147058
scaffold_109	157028	158037
scaffold_109	161590	165694
scaffold_109	173735	174892
scaffold_109	182691	184073
scaffold_109	190883	193628
scaffold_109	230525	232011
scaffold_109	270183	271337
scaffold_109	278530	279970
scaffold_109	289184	291113
scaffold_109	291340	292608
scaffold_109	293394	294555
scaffold_109	295194	296392
scaffold_109	297274	300817
scaffold_109	308891	309895
scaffold_109	311094	312106
scaffold_109	314593	316146
scaffold_109	322562	325847
scaffold_109	327699	328878
scaffold_109	331268	332437
scaffold_109	337993	339291
scaffold_109	343086	345413
scaffold_109	348191	349405
scaffold_109	353356	354453
scaffold_109	359140	360506
scaffold_109	361755	363490
scaffold_109	388413	393389
scaffold_109	399775	402205
scaffold_109	407077	410158
scaffold_109	411564	412701
scaffold_109	418837	422757
scaffold_109	441811	445272
scaffold_109	526615	529293
scaffold_109	555655	557198
scaffold_109	564460	565599
scaffold_109	567618	568935
scaffold_109	569417	572719
scaffold_109	599048	600750
scaffold_109	609819	611551
scaffold_109	630381	632803
scaffold_109	655817	658592
scaffold_109	659281	667786
scaffold_109	676306	677874
scaffold_109	678106	679136
scaffold_109	685410	689571
scaffold_109	690225	705592
scaffold_109	726688	727843
scaffold_109	762412	763577
scaffold_109	798758	801478
scaffold_109	802163	803233
scaffold_109	823947	824949
scaffold_109	835896	837179
scaffold_109	847526	848676
scaffold_109	849389	851611
scaffold_109	853602	854797
scaffold_109	885027	887535
scaffold_109	908175	913315
scaffold_109	913502	919920
scaffold_109	952991	954132
scaffold_109	954384	955545
scaffold_109	980544	981603
scaffold_109	989965	991077
scaffold_109	1008071	1013064
scaffold_109	1020965	1023530
scaffold_109	1030567	1035073
scaffold_109	1048094	1054688
scaffold_109	1077102	1081267
scaffold_109	1103960	1111566
scaffold_109	1129079	1135744
scaffold_109	1147372	1148484
scaffold_109	1161361	1163834
scaffold_109	1167496	1168918
scaffold_109	1170027	1171690
scaffold_109	1185399	1186575
scaffold_109	1204264	1206265
scaffold_109	1222369	1225171
scaffold_109	1250383	1252579
scaffold_109	1259008	1261684
scaffold_109	1263795	1265026
scaffold_109	1267585	1268815
scaffold_109	1276987	1278528
scaffold_109	1283853	1285074
scaffold_109	1287154	1288686
scaffold_109	1301780	1303232
scaffold_109	1310797	1311931
scaffold_109	1318010	1319300
scaffold_109	1323690	1325546
scaffold_109	1327696	1329137
scaffold_109	1329728	1330854
scaffold_109	1330858	1332408
scaffold_109	1346140	1347373
scaffold_109	1406855	1408190
scaffold_109	1426195	1428078
scaffold_109	1439833	1443687
scaffold_109	1448121	1450227
scaffold_109	1451089	1452160
scaffold_109	1473329	1474565
scaffold_109	1490332	1491486
scaffold_109	1523274	1524938
scaffold_109	1532932	1536968
scaffold_109	1537630	1538733
scaffold_109	1540032	1541391
scaffold_109	1552337	1553573
scaffold_109	1554562	1556296
scaffold_109	1557251	1561993
scaffold_109	1582241	1584839
scaffold_109	1592913	1594267
scaffold_109	1598040	1599304
scaffold_109	1599340	1602689
scaffold_109	1608538	1613623
scaffold_109	1636793	1638248
scaffold_109	1653234	1654347
scaffold_109	1686291	1687782
scaffold_109	1689674	1691325
scaffold_109	1694027	1697642
scaffold_109	1700861	1702029
scaffold_109	1702042	1703063
scaffold_109	1709079	1711220
scaffold_109	1713991	1715087
scaffold_109	1715133	1717235
scaffold_109	1718733	1722214
scaffold_109	1726897	1727959
scaffold_109	1731704	1733135
scaffold_109	1734650	1736343
scaffold_109	1745670	1746842
scaffold_109	1761745	1762822
scaffold_109	1769227	1770390
scaffold_109	1778789	1783593
scaffold_109	1786777	1788013
scaffold_109	1805362	1806450
scaffold_109	1836491	1839881
scaffold_109	1840442	1841567
scaffold_109	1860810	1861836
scaffold_109	1862525	1863848
scaffold_109	1867851	1870019
scaffold_109	1879522	1880639
scaffold_109	1889675	1892491
scaffold_109	1893626	1895293
scaffold_109	1912607	1914094
scaffold_109	1936394	1937585
scaffold_109	1938877	1940110
scaffold_109	1940231	1941916
scaffold_109	1942285	1947712
scaffold_109	1949228	1951495
scaffold_109	1951597	1953674
scaffold_109	1956882	1958002
scaffold_109	1985233	1986467
scaffold_109	1989627	1991671
scaffold_109	1992234	1993947
scaffold_109	1997083	1998408
scaffold_109	2000049	2005742
scaffold_109	2007403	2008666
scaffold_109	2018850	2020066
scaffold_109	2020208	2021539
scaffold_109	2040894	2041929
scaffold_109	2049733	2050861
scaffold_109	2051826	2053491
scaffold_109	2056774	2062618
scaffold_109	2067547	2070817
scaffold_109	2085060	2086241
scaffold_109	2086509	2087847
scaffold_109	2090014	2091418
scaffold_109	2093930	2095317
scaffold_109	2104903	2106037
scaffold_109	2106440	2107969
scaffold_109	2125344	2126347
scaffold_109	2157826	2158939
scaffold_109	2173583	2174792
scaffold_109	2201789	2203418
scaffold_109	2207715	2208897
scaffold_109	2225598	2226951
scaffold_109	2227323	2234309
scaffold_109	2234311	2235338
scaffold_109	2241533	2243288
scaffold_109	2244497	2245643
scaffold_109	2261061	2263741
scaffold_109	2278315	2283543
scaffold_109	2283999	2285047
scaffold_109	2286069	2292158
scaffold_109	2294317	2296810
scaffold_1093	257	1505
scaffold_1093	15856	16924
scaffold_1093	20028	21504
scaffold_1095	2271	3723
scaffold_1095	4534	6622
scaffold_1095	7191	8328
scaffold_1095	10718	13784
scaffold_1095	13983	16308
scaffold_1095	23184	24693
scaffold_1096	5711	6838
scaffold_1097	5670	8029
scaffold_1097	8377	10228
scaffold_1097	17392	18410
scaffold_1098	17182	18326
scaffold_1099	11217	12457
scaffold_1099	12833	14490
scaffold_11	10812	13538
scaffold_11	35639	36686
scaffold_11	163446	166355
scaffold_11	170006	171158
scaffold_11	175470	177100
scaffold_11	203076	205630
scaffold_11	214235	216250
scaffold_11	219503	220816
scaffold_11	252837	254369
scaffold_11	254482	255946
scaffold_11	256722	257850
scaffold_11	264855	268065
scaffold_11	271962	274885
scaffold_11	276146	279078
scaffold_11	313344	316264
scaffold_11	322096	324132
scaffold_11	326115	328817
scaffold_11	349522	350847
scaffold_11	357377	358444
scaffold_11	358710	361050
scaffold_11	378728	387331
scaffold_11	388501	389738
scaffold_11	389812	390925
scaffold_11	390934	393234
scaffold_11	405976	407329
scaffold_11	423184	424252
scaffold_11	427510	429142
scaffold_11	450107	451186
scaffold_11	453122	454845
scaffold_11	459619	461782
scaffold_11	468395	469451
scaffold_11	519912	525077
scaffold_11	548107	550786
scaffold_11	551946	558679
scaffold_11	559711	563052
scaffold_11	563918	565020
scaffold_11	574430	579795
scaffold_11	586608	587965
scaffold_11	612055	616018
scaffold_11	616210	621825
scaffold_11	622360	623913
scaffold_11	627385	628531
scaffold_11	637515	639011
scaffold_11	647429	649338
scaffold_11	649430	650841
scaffold_11	665582	666747
scaffold_11	675757	676999
scaffold_11	682485	683761
scaffold_11	772857	774430
scaffold_11	789141	790913
scaffold_11	797103	798134
scaffold_11	807132	812770
scaffold_11	813760	814986
scaffold_11	815012	816460
scaffold_11	820089	821327
scaffold_11	825968	827389
scaffold_11	827415	828770
scaffold_11	828845	831305
scaffold_11	832279	838232
scaffold_11	838747	844530
scaffold_11	848283	851516
scaffold_11	852698	856561
scaffold_11	861917	864705
scaffold_11	865994	868384
scaffold_11	873012	874677
scaffold_11	874683	875986
scaffold_11	876086	877844
scaffold_11	878766	882899
scaffold_11	903995	905077
scaffold_11	906402	910162
scaffold_11	937539	939011
scaffold_11	985035	987137
scaffold_11	987926	989055
scaffold_11	991139	993020
scaffold_11	997701	998794
scaffold_11	999178	1001572
scaffold_11	1011141	1016245
scaffold_11	1016922	1018416
scaffold_11	1019241	1020325
scaffold_11	1036530	1040052
scaffold_11	1054145	1056605
scaffold_11	1066075	1067193
scaffold_11	1070440	1071564
scaffold_11	1076582	1077829
scaffold_11	1079542	1080842
scaffold_11	1081093	1083545
scaffold_11	1084760	1085841
scaffold_11	1129492	1131369
scaffold_11	1135868	1136870
scaffold_11	1157107	1158525
scaffold_11	1174395	1177475
scaffold_11	1197409	1200141
scaffold_11	1203539	1204907
scaffold_11	1232236	1233300
scaffold_11	1274762	1276107
scaffold_11	1281250	1282700
scaffold_11	1284479	1285525
scaffold_11	1287336	1290828
scaffold_11	1308212	1309277
scaffold_11	1323558	1324620
scaffold_11	1362673	1366596
scaffold_11	1367351	1368885
scaffold_11	1370366	1373808
scaffold_11	1385362	1388237
scaffold_11	1434736	1436626
scaffold_11	1441617	1443021
scaffold_11	1474580	1477910
scaffold_11	1478258	1479428
scaffold_11	1481402	1482737
scaffold_11	1523166	1524267
scaffold_11	1534167	1535469
scaffold_11	1541822	1543780
scaffold_11	1574860	1576005
scaffold_11	1607101	1608183
scaffold_11	1614966	1616518
scaffold_11	1618964	1620157
scaffold_11	1622105	1624875
scaffold_11	1624939	1626556
scaffold_11	1630422	1631695
scaffold_11	1634630	1636587
scaffold_11	1640004	1642813
scaffold_11	1650221	1653416
scaffold_11	1660743	1663363
scaffold_11	1684914	1685934
scaffold_11	1697222	1698348
scaffold_11	1698386	1701611
scaffold_11	1713484	1715262
scaffold_11	1722688	1724169
scaffold_11	1767062	1768064
scaffold_11	1768455	1770830
scaffold_11	1777870	1779820
scaffold_11	1781057	1784269
scaffold_11	1784629	1785977
scaffold_110	5199	6559
scaffold_110	6840	8252
scaffold_110	16097	18115
scaffold_110	24270	25530
scaffold_110	29465	30699
scaffold_110	62708	63912
scaffold_110	74357	76032
scaffold_110	85487	86755
scaffold_110	173961	175049
scaffold_110	240126	241198
scaffold_110	246165	247588
scaffold_110	262632	265426
scaffold_110	300562	302494
scaffold_110	303253	305220
scaffold_110	320103	323013
scaffold_110	328696	331752
scaffold_110	362811	364515
scaffold_110	369191	370197
scaffold_110	374323	377116
scaffold_110	386369	387672
scaffold_110	397514	400556
scaffold_110	404223	411801
scaffold_110	420716	422471
scaffold_110	434055	435326
scaffold_110	435666	442504
scaffold_110	445774	447952
scaffold_110	452842	453950
scaffold_110	457231	458371
scaffold_110	463094	464213
scaffold_110	485305	486626
scaffold_110	487332	488386
scaffold_110	495882	498747
scaffold_110	548589	549594
scaffold_110	549881	551121
scaffold_110	551408	552414
scaffold_110	553800	555046
scaffold_110	602091	603115
scaffold_110	604747	606552
scaffold_110	616289	618017
scaffold_110	622359	626436
scaffold_110	628031	629079
scaffold_110	646102	647736
scaffold_110	649371	650897
scaffold_110	655595	662334
scaffold_110	668757	672846
scaffold_110	683194	686276
scaffold_110	694237	697303
scaffold_110	761229	764401
scaffold_110	772034	773789
scaffold_110	778244	779396
scaffold_110	779455	783673
scaffold_110	791003	796527
scaffold_1100	1083	2762
scaffold_1100	13610	16966
scaffold_1100	18628	20092
scaffold_1101	15928	17364
scaffold_1102	1	1696
scaffold_1102	4273	14323
scaffold_1103	6787	8672
scaffold_1104	3287	5153
scaffold_1104	7376	8384
scaffold_1104	10086	11138
scaffold_1104	14645	15975
scaffold_1105	1030	2173
scaffold_1107	3630	4763
scaffold_1107	15546	16727
scaffold_1108	9663	10977
scaffold_1108	17318	18347
scaffold_1109	5747	6885
scaffold_1109	9835	11000
scaffold_1109	11971	13046
scaffold_1109	17942	19130
scaffold_1109	21124	22208
scaffold_111	3811	5575
scaffold_111	28662	30962
scaffold_111	33110	34170
scaffold_111	54389	55456
scaffold_111	58063	59164
scaffold_111	64955	67616
scaffold_111	76613	77739
scaffold_111	110291	111586
scaffold_111	123982	125580
scaffold_111	129555	131878
scaffold_111	131962	133202
scaffold_111	143867	145170
scaffold_111	147779	149265
scaffold_111	150523	151795
scaffold_111	154125	162595
scaffold_111	196141	197931
scaffold_111	198837	200102
scaffold_111	247333	248471
scaffold_111	302891	303986
scaffold_111	309876	311183
scaffold_111	311670	313217
scaffold_111	327161	328164
scaffold_111	344726	347087
scaffold_111	355984	357080
scaffold_111	357962	359337
scaffold_111	360149	361191
scaffold_111	361494	362639
scaffold_111	364940	366273
scaffold_111	376075	377453
scaffold_111	379126	381469
scaffold_111	389037	390703
scaffold_111	442089	443300
scaffold_111	448120	450570
scaffold_111	494606	495966
scaffold_111	509245	510498
scaffold_111	518957	520173
scaffold_111	520322	522031
scaffold_111	524132	525392
scaffold_111	525927	527378
scaffold_111	538030	540939
scaffold_111	541464	542769
scaffold_111	542775	544248
scaffold_111	547712	552076
scaffold_111	553739	561805
scaffold_111	575123	576156
scaffold_111	589872	591538
scaffold_111	608188	609277
scaffold_111	611633	613069
scaffold_111	641874	642888
scaffold_111	645554	648756
scaffold_111	651479	652794
scaffold_111	664097	665326
scaffold_111	667536	668598
scaffold_111	672025	673956
scaffold_111	687320	688455
scaffold_111	697014	702462
scaffold_111	722397	723572
scaffold_111	724776	725911
scaffold_111	743969	747048
scaffold_111	750525	757023
scaffold_111	760210	761846
scaffold_1110	76	2534
scaffold_1110	3056	4186
scaffold_1110	4191	5275
scaffold_1110	5311	6482
scaffold_1110	7497	8505
scaffold_1110	8901	10695
scaffold_1110	11421	13470
scaffold_1110	15441	18098
scaffold_1110	19203	20870
scaffold_1112	10209	12322
scaffold_1112	12410	13680
scaffold_1113	13485	15149
scaffold_1114	840	1883
scaffold_1114	2976	4639
scaffold_1114	14449	15831
scaffold_1114	19218	20497
scaffold_1115	713	2865
scaffold_1115	5566	6868
scaffold_1115	13003	16323
scaffold_1116	6869	8100
scaffold_1116	9239	10323
scaffold_1117	1674	3340
scaffold_1117	10962	12839
scaffold_1118	6242	11458
scaffold_1118	12086	18726
scaffold_1119	16028	17321
scaffold_112	4817	8094
scaffold_112	13295	14580
scaffold_112	43105	44724
scaffold_112	50027	51301
scaffold_112	68309	69320
scaffold_112	100968	104089
scaffold_112	107635	108847
scaffold_112	135174	136332
scaffold_112	144449	148181
scaffold_112	179664	181436
scaffold_112	199846	201171
scaffold_112	202180	203967
scaffold_112	213679	216424
scaffold_112	232735	233853
scaffold_112	235431	241278
scaffold_112	242231	243955
scaffold_112	256345	257665
scaffold_112	264820	266106
scaffold_112	281645	282777
scaffold_112	298877	300224
scaffold_112	310162	313418
scaffold_112	318230	323048
scaffold_112	344257	347533
scaffold_112	351711	354594
scaffold_112	360143	361294
scaffold_112	363782	366802
scaffold_112	416841	417845
scaffold_112	445465	448628
scaffold_112	448630	449927
scaffold_112	454709	457288
scaffold_112	457543	458740
scaffold_112	460105	461894
scaffold_112	465633	467911
scaffold_112	480849	482157
scaffold_112	485486	487854
scaffold_112	513504	515380
scaffold_112	519514	521032
scaffold_112	578250	579403
scaffold_112	602039	603217
scaffold_112	615973	618676
scaffold_112	625317	626482
scaffold_112	635223	636409
scaffold_112	641655	642773
scaffold_112	647696	650645
scaffold_112	654278	655291
scaffold_112	655639	657154
scaffold_112	662639	664074
scaffold_112	670195	674983
scaffold_112	677229	679142
scaffold_112	701664	704059
scaffold_112	711516	712549
scaffold_112	715559	717309
scaffold_112	719005	720160
scaffold_112	722525	723658
scaffold_112	723832	726494
scaffold_112	735690	736942
scaffold_112	741690	746705
scaffold_112	755893	758288
scaffold_112	759627	760774
scaffold_112	765993	767344
scaffold_112	782907	784727
scaffold_112	791142	792315
scaffold_1120	9771	13843
scaffold_1121	8467	10071
scaffold_1121	19462	21475
scaffold_1123	2148	4898
scaffold_1125	10151	11402
scaffold_1126	3941	5403
scaffold_1126	9431	11609
scaffold_1126	11810	12921
scaffold_1126	16314	17675
scaffold_1127	15196	22838
scaffold_1128	8514	11244
scaffold_1128	18682	19925
scaffold_113	5892	7333
scaffold_113	53066	56190
scaffold_113	68794	70701
scaffold_113	74959	78162
scaffold_113	90588	95422
scaffold_113	106625	108312
scaffold_113	122484	124517
scaffold_113	149406	150544
scaffold_113	162023	166979
scaffold_113	207541	209111
scaffold_113	217475	218743
scaffold_113	219306	220657
scaffold_113	221639	222656
scaffold_113	224173	226272
scaffold_113	226279	227627
scaffold_113	236346	237685
scaffold_113	238793	239792
scaffold_113	240527	242627
scaffold_113	244136	249058
scaffold_113	253612	255301
scaffold_113	273051	276347
scaffold_113	309716	310753
scaffold_113	347181	348640
scaffold_113	372397	375431
scaffold_113	375986	377183
scaffold_113	382548	383923
scaffold_113	390549	391737
scaffold_113	399781	401122
scaffold_113	429336	433752
scaffold_113	442218	447429
scaffold_113	447553	449013
scaffold_113	449098	450128
scaffold_113	458160	460954
scaffold_113	478760	479852
scaffold_113	480721	482141
scaffold_113	483490	485888
scaffold_113	490951	492587
scaffold_113	495315	497685
scaffold_113	512600	516226
scaffold_113	519127	520444
scaffold_113	520639	523721
scaffold_113	523974	525287
scaffold_113	527508	528679
scaffold_113	531576	532578
scaffold_113	551712	553102
scaffold_113	560113	564549
scaffold_113	577659	582470
scaffold_113	620865	623387
scaffold_113	632124	633410
scaffold_113	634765	636195
scaffold_113	637529	638676
scaffold_113	646601	647996
scaffold_113	650964	651996
scaffold_113	672628	674092
scaffold_113	680518	681956
scaffold_113	684280	686012
scaffold_113	688724	689974
scaffold_113	696958	697989
scaffold_113	723816	728905
scaffold_113	728909	730984
scaffold_113	734381	735644
scaffold_113	738803	740752
scaffold_113	742121	743737
scaffold_113	744702	747243
scaffold_113	752096	755312
scaffold_113	762005	763596
scaffold_113	764572	771166
scaffold_113	772090	773730
scaffold_113	807454	808769
scaffold_113	830975	832074
scaffold_113	877983	881312
scaffold_113	885563	888012
scaffold_113	906513	913304
scaffold_113	919431	921163
scaffold_113	926140	927287
scaffold_113	932450	934216
scaffold_113	949051	953682
scaffold_113	975922	977170
scaffold_113	992798	995436
scaffold_113	997321	1002009
scaffold_113	1002656	1004572
scaffold_113	1005163	1010137
scaffold_113	1011395	1014335
scaffold_113	1020236	1026396
scaffold_113	1032809	1034224
scaffold_113	1037369	1041614
scaffold_113	1042798	1044507
scaffold_113	1044778	1047738
scaffold_113	1048360	1053695
scaffold_113	1055237	1056674
scaffold_113	1058821	1061846
scaffold_113	1061853	1063183
scaffold_113	1063185	1065680
scaffold_113	1066318	1068637
scaffold_113	1069333	1071696
scaffold_113	1076588	1082752
scaffold_113	1084258	1087247
scaffold_113	1087999	1089070
scaffold_113	1092952	1094339
scaffold_113	1098593	1100137
scaffold_113	1101634	1103085
scaffold_113	1104260	1107742
scaffold_113	1107883	1110498
scaffold_113	1110575	1111687
scaffold_113	1111930	1112982
scaffold_113	1113302	1117183
scaffold_113	1121603	1123744
scaffold_113	1132247	1134473
scaffold_1130	1	1605
scaffold_1130	1767	2951
scaffold_1130	5420	6472
scaffold_1130	17279	19075
scaffold_1130	19156	20661
scaffold_1131	12595	14273
scaffold_1132	627	1811
scaffold_1132	16320	18802
scaffold_1134	1039	2177
scaffold_1135	2483	5142
scaffold_1135	16588	19031
scaffold_1136	13715	15211
scaffold_1137	12396	13788
scaffold_1137	16078	17908
scaffold_1138	1089	2155
scaffold_1138	7170	8604
scaffold_1138	13254	16606
scaffold_1139	5604	7201
scaffold_1139	12630	17187
scaffold_114	4038	5443
scaffold_114	6616	7620
scaffold_114	9662	11396
scaffold_114	11437	15917
scaffold_114	17823	21373
scaffold_114	22557	25604
scaffold_114	30141	36583
scaffold_114	47101	49839
scaffold_114	49848	50847
scaffold_114	52851	54759
scaffold_114	57369	58998
scaffold_114	67828	68984
scaffold_114	81968	85534
scaffold_114	97039	98536
scaffold_114	110914	112820
scaffold_114	150098	151125
scaffold_114	160247	164912
scaffold_114	187158	188651
scaffold_114	247918	252929
scaffold_114	263062	264902
scaffold_114	271716	273035
scaffold_114	273542	274808
scaffold_114	280854	282019
scaffold_114	283472	284483
scaffold_114	293653	296217
scaffold_114	297248	299410
scaffold_114	311082	312184
scaffold_114	359522	363957
scaffold_114	376753	379033
scaffold_114	451235	452322
scaffold_114	476408	477761
scaffold_114	481412	483152
scaffold_114	485583	489123
scaffold_114	489394	490708
scaffold_114	492876	497258
scaffold_114	497262	498469
scaffold_114	499036	500335
scaffold_114	511579	513615
scaffold_114	516071	517863
scaffold_114	520875	522334
scaffold_114	539737	540738
scaffold_114	547630	549618
scaffold_114	556072	557785
scaffold_114	596838	598241
scaffold_114	607416	609051
scaffold_114	620478	621922
scaffold_114	660081	661789
scaffold_114	664588	665723
scaffold_114	684462	685502
scaffold_114	686222	687397
scaffold_114	687954	689517
scaffold_114	692605	693870
scaffold_114	694741	695911
scaffold_114	699275	700649
scaffold_114	713935	715067
scaffold_114	715659	718542
scaffold_114	722564	725888
scaffold_114	729445	731478
scaffold_114	733132	735427
scaffold_114	735992	738918
scaffold_114	747264	748467
scaffold_114	757003	758489
scaffold_114	766366	767461
scaffold_114	767625	772331
scaffold_114	776855	778626
scaffold_114	782032	783304
scaffold_114	785211	786348
scaffold_114	787301	792035
scaffold_114	798439	799554
scaffold_114	802711	806719
scaffold_114	807169	811172
scaffold_114	813502	814738
scaffold_114	845972	848294
scaffold_114	875924	876972
scaffold_114	879239	881214
scaffold_114	883166	884959
scaffold_114	884961	887715
scaffold_114	887722	889463
scaffold_114	921549	922718
scaffold_114	945153	946239
scaffold_1140	4223	6606
scaffold_1140	7229	8414
scaffold_1140	8466	9494
scaffold_1142	382	3761
scaffold_1143	17477	18548
scaffold_1144	8122	9262
scaffold_1145	10270	12066
scaffold_1148	17412	18474
scaffold_1149	11267	15682
scaffold_115	428	1563
scaffold_115	5051	7082
scaffold_115	8438	9489
scaffold_115	10440	14183
scaffold_115	29367	36982
scaffold_115	37907	39995
scaffold_115	57708	58816
scaffold_115	113208	117372
scaffold_115	129070	131805
scaffold_115	167520	169032
scaffold_115	222224	223650
scaffold_115	241314	243945
scaffold_115	244682	246887
scaffold_115	250811	252207
scaffold_115	252737	253867
scaffold_115	278784	280221
scaffold_115	289694	291125
scaffold_115	311065	313738
scaffold_115	333088	336076
scaffold_115	364882	366992
scaffold_115	367492	370445
scaffold_115	381934	383504
scaffold_115	386210	391225
scaffold_115	407777	409603
scaffold_115	421864	425641
scaffold_115	446025	452078
scaffold_115	472701	474253
scaffold_115	524616	526535
scaffold_115	527275	528853
scaffold_115	538455	543872
scaffold_115	549593	552834
scaffold_115	560305	563942
scaffold_115	564900	566936
scaffold_115	569820	571262
scaffold_115	598107	600646
scaffold_115	666053	667265
scaffold_115	669214	670367
scaffold_115	677421	680587
scaffold_115	692036	694205
scaffold_115	703969	709412
scaffold_115	722090	724767
scaffold_115	731963	734745
scaffold_115	734749	735818
scaffold_115	762745	764009
scaffold_1150	2423	3592
scaffold_1151	2440	3583
scaffold_1151	4870	6529
scaffold_1151	16110	17819
scaffold_1154	3326	4551
scaffold_1154	20835	21991
scaffold_1155	4369	5667
scaffold_1156	3101	4360
scaffold_1157	2070	3397
scaffold_1157	12061	13315
scaffold_1158	3995	5819
scaffold_1158	5939	7325
scaffold_1158	10382	13108
scaffold_1158	14975	17465
scaffold_116	1087	6136
scaffold_116	18240	19443
scaffold_116	25927	27524
scaffold_116	36099	37230
scaffold_116	137263	140836
scaffold_116	161991	164026
scaffold_116	313079	315139
scaffold_116	359923	363849
scaffold_116	424393	428080
scaffold_116	435906	437594
scaffold_116	437641	440639
scaffold_116	444592	446240
scaffold_116	469494	470569
scaffold_116	484721	485935
scaffold_116	493278	494581
scaffold_116	494583	495767
scaffold_116	502938	504222
scaffold_116	517715	519367
scaffold_116	528071	529512
scaffold_116	533908	535217
scaffold_116	536145	539058
scaffold_116	540355	541621
scaffold_116	543931	544960
scaffold_116	547501	549965
scaffold_116	550059	552277
scaffold_116	563773	564796
scaffold_116	567326	568599
scaffold_116	593429	594969
scaffold_116	595670	598162
scaffold_116	603682	606343
scaffold_116	606889	608078
scaffold_116	608317	610911
scaffold_116	612236	615634
scaffold_116	619148	620390
scaffold_116	631826	632977
scaffold_116	643859	645533
scaffold_116	656123	657122
scaffold_116	692775	695407
scaffold_116	711824	715308
scaffold_116	720862	722378
scaffold_116	744838	746680
scaffold_116	749153	750360
scaffold_116	755796	756938
scaffold_1160	10844	16228
scaffold_1161	2441	10826
scaffold_1163	8653	9666
scaffold_1166	2101	3751
scaffold_1166	4716	5891
scaffold_1166	8273	11570
scaffold_1166	12919	14784
scaffold_1166	17138	18266
scaffold_1167	2496	3712
scaffold_1169	3265	4367
scaffold_1169	7401	8494
scaffold_1169	14218	15294
scaffold_117	4364	5460
scaffold_117	10511	13727
scaffold_117	34219	36059
scaffold_117	39811	40839
scaffold_117	41714	43235
scaffold_117	46014	48386
scaffold_117	84346	88095
scaffold_117	101560	103250
scaffold_117	111411	112477
scaffold_117	125526	126783
scaffold_117	130038	131501
scaffold_117	133281	134659
scaffold_117	140280	143100
scaffold_117	143237	144488
scaffold_117	145576	147161
scaffold_117	151869	154887
scaffold_117	159170	160391
scaffold_117	167149	171854
scaffold_117	172249	174092
scaffold_117	174603	175617
scaffold_117	175669	176735
scaffold_117	194858	196209
scaffold_117	196338	197566
scaffold_117	198149	201609
scaffold_117	201613	202909
scaffold_117	206373	207808
scaffold_117	209139	210624
[truncated: 19,369 more rows]

## Sheet: M. sexta
Scaffold_infor	Start	End
scaffold00001	108070	109097
scaffold00001	272643	273959
scaffold00001	345014	348059
scaffold00001	380519	383077
scaffold00001	406460	408324
scaffold00001	510609	511921
scaffold00001	626910	627948
scaffold00001	645478	647308
scaffold00001	996830	998428
scaffold00001	1000851	1002126
scaffold00001	1008037	1009560
scaffold00001	1013925	1015208
scaffold00001	1517532	1519101
scaffold00001	1531136	1532757
scaffold00001	2134303	2135467
scaffold00001	2171441	2172734
scaffold00001	2491067	2492383
scaffold00001	2783436	2784763
scaffold00001	3161355	3162369
scaffold00002	346620	347865
scaffold00002	351887	353194
scaffold00002	355262	357050
scaffold00002	357921	359272
scaffold00002	360254	362052
scaffold00002	559051	560353
scaffold00002	791507	792509
scaffold00002	879416	880499
scaffold00002	1258228	1259453
scaffold00002	1517127	1518205
scaffold00002	1672241	1673484
scaffold00002	1786381	1787577
scaffold00002	1953726	1955183
scaffold00002	1996707	1997879
scaffold00002	2069752	2071051
scaffold00002	2104075	2105077
scaffold00002	2249890	2250920
scaffold00002	2623210	2624516
scaffold00002	2785568	2786773
scaffold00002	2793114	2794150
scaffold00002	2808409	2809423
scaffold00002	2868693	2870271
scaffold00002	2901113	2902549
scaffold00002	2934301	2935651
scaffold00002	2954676	2956781
scaffold00002	2957323	2960342
scaffold00003	57561	58790
scaffold00003	107021	108024
scaffold00003	133891	135122
scaffold00003	149537	151767
scaffold00003	268466	269493
scaffold00003	524996	526285
scaffold00003	723828	725152
scaffold00003	776382	777674
scaffold00003	1198088	1200842
scaffold00003	1392831	1394057
scaffold00003	1550523	1552480
scaffold00003	1853432	1855155
scaffold00003	2082038	2083728
scaffold00003	2205226	2206762
scaffold00003	2207782	2209038
scaffold00003	2225956	2227270
scaffold00003	2332886	2334142
scaffold00003	2404864	2406242
scaffold00003	2412028	2413194
scaffold00003	2661593	2662900
scaffold00003	2679311	2680541
scaffold00003	2700643	2701811
scaffold00003	2766725	2767969
scaffold00003	2772995	2774171
scaffold00003	2977332	2979162
scaffold00004	135179	138340
scaffold00004	144092	145701
scaffold00004	173137	174534
scaffold00004	266792	267990
scaffold00004	295785	297746
scaffold00004	446911	449196
scaffold00004	462560	465093
scaffold00004	672305	673710
scaffold00004	801560	802893
scaffold00004	1019303	1020956
scaffold00004	1473712	1474736
scaffold00004	1626741	1627893
scaffold00004	1745829	1748183
scaffold00004	1966311	1968247
scaffold00004	2324179	2325784
scaffold00004	2602889	2606159
scaffold00004	2870812	2872262
scaffold00004	2872301	2873504
scaffold00005	4667	6616
scaffold00005	7647	9578
scaffold00005	16305	17410
scaffold00005	17927	19030
scaffold00005	27587	28854
scaffold00005	32157	33429
scaffold00005	206762	209057
scaffold00005	731932	732982
scaffold00005	860439	861555
scaffold00005	1108046	1109651
scaffold00005	1115199	1116599
scaffold00005	1834486	1835556
scaffold00005	1905066	1906809
scaffold00005	2706321	2707641
scaffold00005	2846645	2847792
scaffold00006	112207	113233
scaffold00006	179956	181155
scaffold00006	200413	201463
scaffold00006	378327	379409
scaffold00006	379413	380528
scaffold00006	390541	391722
scaffold00006	393213	395644
scaffold00006	417991	419284
scaffold00006	914159	916881
scaffold00006	971396	972423
scaffold00006	1316236	1317651
scaffold00006	1358653	1359809
scaffold00006	1400435	1401617
scaffold00006	1598308	1599631
scaffold00006	1828288	1829333
scaffold00006	2135169	2136438
scaffold00006	2325763	2327050
scaffold00006	2430529	2432125
scaffold00006	2877866	2879103
scaffold00007	47068	48315
scaffold00007	49865	51011
scaffold00007	85910	88763
scaffold00007	258763	260197
scaffold00007	586334	587770
scaffold00007	853892	855443
scaffold00007	992387	994275
scaffold00007	1021031	1022360
scaffold00007	1032739	1034313
scaffold00007	1134773	1135952
scaffold00007	1306219	1307990
scaffold00007	1586070	1587387
scaffold00007	1801981	1803023
scaffold00007	1814010	1815528
scaffold00007	1907101	1908286
scaffold00007	2017452	2018757
scaffold00007	2054762	2055774
scaffold00007	2369209	2370269
scaffold00008	156962	157963
scaffold00008	276057	278001
scaffold00008	730397	731399
scaffold00008	756799	758124
scaffold00008	827153	828367
scaffold00008	853913	854943
scaffold00008	911677	912714
scaffold00008	933572	935342
scaffold00008	1004911	1007211
scaffold00008	1180927	1182831
scaffold00008	1568219	1569252
scaffold00008	1711699	1713690
scaffold00008	1789075	1791397
scaffold00008	1832564	1834202
scaffold00008	1875356	1876918
scaffold00008	1877118	1878427
scaffold00008	1889414	1890778
scaffold00008	1961874	1963005
scaffold00008	2105286	2106608
scaffold00008	2523055	2524095
scaffold00008	2562802	2564157
scaffold00008	2576439	2578080
scaffold00009	99111	103921
scaffold00009	130587	133677
scaffold00009	228796	230069
scaffold00009	436150	437828
scaffold00009	450579	451623
scaffold00009	533358	534384
scaffold00009	535049	536268
scaffold00009	584412	585444
scaffold00009	587337	588348
scaffold00009	1322529	1323553
scaffold00009	1509274	1510461
scaffold00009	1518616	1519674
scaffold00009	1537857	1538884
scaffold00009	1540521	1541696
scaffold00009	2256523	2257533
scaffold00009	2293356	2294647
scaffold00009	2438212	2439417
scaffold00010	100228	101242
scaffold00010	880603	881920
scaffold00010	1180756	1182703
scaffold00010	1227961	1229386
scaffold00010	1257829	1258833
scaffold00010	1377486	1378909
scaffold00010	1379566	1380899
scaffold00010	1414969	1416321
scaffold00010	1829488	1830813
scaffold00011	311353	312616
scaffold00011	491631	492728
scaffold00011	605764	607418
scaffold00011	1082543	1083570
scaffold00011	1245621	1247151
scaffold00011	1253499	1254509
scaffold00011	1326139	1327454
scaffold00011	1333924	1337258
scaffold00011	1412082	1414053
scaffold00011	1456155	1457363
scaffold00011	1522644	1524095
scaffold00011	1627103	1628419
scaffold00011	1688436	1689752
scaffold00011	2001284	2002367
scaffold00011	2064495	2066301
scaffold00012	32711	34349
scaffold00012	51747	53384
scaffold00012	113046	114364
scaffold00012	181804	183143
scaffold00012	227208	228207
scaffold00012	357857	359699
scaffold00012	421749	423025
scaffold00012	446070	448012
scaffold00012	455741	457062
scaffold00012	1226099	1227926
scaffold00012	1229107	1230320
scaffold00012	1774753	1776306
scaffold00012	1796290	1797448
scaffold00012	1804202	1805524
scaffold00012	1873006	1875528
scaffold00012	2000353	2001375
scaffold00012	2020806	2022649
scaffold00012	2149026	2150333
scaffold00013	56657	57861
scaffold00013	186809	187923
scaffold00013	191924	193244
scaffold00013	309993	312854
scaffold00013	676183	677212
scaffold00013	687055	688181
scaffold00013	988482	989511
scaffold00013	1471682	1472710
scaffold00013	1565398	1566471
scaffold00013	1587036	1588644
scaffold00013	2011466	2012601
scaffold00013	2092202	2093494
scaffold00014	1	2539
scaffold00014	41955	43234
scaffold00014	155522	156968
scaffold00014	161397	163105
scaffold00014	164931	166638
scaffold00014	236892	237896
scaffold00014	277336	278694
scaffold00014	284287	285666
scaffold00014	295953	297449
scaffold00014	308547	309809
scaffold00014	372533	374023
scaffold00014	374203	375694
scaffold00014	504192	506124
scaffold00014	567923	569202
scaffold00014	637914	639089
scaffold00014	810594	813083
scaffold00014	962858	963876
scaffold00014	965105	966395
scaffold00014	1359617	1360671
scaffold00014	1590213	1591241
scaffold00014	1680807	1682129
scaffold00014	1703100	1704952
scaffold00014	2043264	2045583
scaffold00014	2083614	2085321
scaffold00015	224064	226950
scaffold00015	229145	230193
scaffold00015	270484	273479
scaffold00015	432909	433913
scaffold00015	792360	793564
scaffold00015	816995	819151
scaffold00015	1090918	1092497
scaffold00015	1233722	1234761
scaffold00015	1420248	1421568
scaffold00015	1494212	1495879
scaffold00015	1788168	1789318
scaffold00015	1860068	1861218
scaffold00015	1988034	1989391
scaffold00016	32099	33242
scaffold00016	343902	344954
scaffold00016	355288	356324
scaffold00016	415361	416687
scaffold00016	428351	429666
scaffold00016	442806	444407
scaffold00016	580622	581905
scaffold00016	751377	752709
scaffold00016	777034	778635
scaffold00016	1016935	1018959
scaffold00016	1185713	1186861
scaffold00016	1221802	1223106
scaffold00016	1233995	1235115
scaffold00016	1269335	1270660
scaffold00016	1302238	1303400
scaffold00016	1339989	1341093
scaffold00016	1481293	1482508
scaffold00016	1788330	1789607
scaffold00016	1844395	1846832
scaffold00016	2049960	2051072
scaffold00017	41600	43191
scaffold00017	43196	44199
scaffold00017	45275	46292
scaffold00017	50396	52624
scaffold00017	59480	60511
scaffold00017	76415	78042
scaffold00017	78072	79135
scaffold00017	79139	80753
scaffold00017	135661	137021
scaffold00017	250610	252430
scaffold00017	319468	320572
scaffold00017	337770	338920
scaffold00017	357191	358382
scaffold00017	379119	380576
scaffold00017	382894	384166
scaffold00017	384664	386100
scaffold00017	399472	401453
scaffold00017	413164	414754
scaffold00017	414771	417257
scaffold00017	491228	492234
scaffold00017	495106	497008
scaffold00017	498058	503029
scaffold00017	573967	575019
scaffold00017	587037	590727
scaffold00017	633374	634715
scaffold00017	673318	674399
scaffold00017	923110	924505
scaffold00017	973582	975533
scaffold00017	1186383	1187519
scaffold00017	1490714	1491868
scaffold00017	1531777	1532800
scaffold00017	1557442	1558464
scaffold00017	1565388	1567924
scaffold00017	1741975	1743121
scaffold00017	1744884	1746185
scaffold00017	1835000	1836069
scaffold00017	1865934	1867002
scaffold00017	1983670	1984698
scaffold00017	2010181	2011579
scaffold00018	72391	73674
scaffold00018	110767	111995
scaffold00018	114640	115850
scaffold00018	193216	194278
scaffold00018	199226	201025
scaffold00018	204188	205431
scaffold00018	210277	211483
scaffold00018	211679	212836
scaffold00018	255336	256563
scaffold00018	257919	258987
scaffold00018	312923	314231
scaffold00018	394068	396461
scaffold00018	405573	406593
scaffold00018	408212	409421
scaffold00018	409701	413836
scaffold00018	418463	419476
scaffold00018	484623	485949
scaffold00018	486702	487892
scaffold00018	559600	560604
scaffold00018	562681	564238
scaffold00018	564269	565944
scaffold00018	571744	573250
scaffold00018	610176	612284
scaffold00018	1005693	1007732
scaffold00018	1013969	1015280
scaffold00018	1018883	1020289
scaffold00018	1257388	1258395
scaffold00018	1560824	1561927
scaffold00019	130839	132953
scaffold00019	184846	187162
scaffold00019	219743	220825
scaffold00019	245576	246776
scaffold00019	334518	335991
scaffold00019	336602	337683
scaffold00019	354660	356029
scaffold00019	397322	400508
scaffold00019	408785	410097
scaffold00019	445942	447092
scaffold00019	456334	457432
scaffold00019	468560	469595
scaffold00019	640021	641321
scaffold00019	708667	710289
scaffold00019	718435	720618
scaffold00019	733953	735411
scaffold00019	883598	884657
scaffold00019	891992	893315
scaffold00019	908924	910520
scaffold00019	915007	916416
scaffold00019	944286	945376
scaffold00019	952696	953866
scaffold00019	1566001	1567316
scaffold00019	1726604	1728136
scaffold00019	1869463	1870469
scaffold00019	1888901	1890158
scaffold00019	1890863	1892824
scaffold00019	1895466	1898034
scaffold00020	10861	12180
scaffold00020	13948	15284
scaffold00020	17563	19289
scaffold00020	19318	20945
scaffold00020	24466	26711
scaffold00020	28932	30209
scaffold00020	30471	31607
scaffold00020	32540	33909
scaffold00020	33950	35059
scaffold00020	36503	38530
scaffold00020	39365	40449
scaffold00020	40496	41584
scaffold00020	42919	46361
scaffold00020	46873	48077
scaffold00020	53565	56181
scaffold00020	105492	106757
scaffold00020	106997	108686
scaffold00020	110690	111959
scaffold00020	142864	144149
scaffold00020	147121	148216
scaffold00020	167693	169522
scaffold00020	237332	239742
scaffold00020	241745	244052
scaffold00020	306206	307523
scaffold00020	500239	501307
scaffold00020	606957	607989
scaffold00020	812818	814085
scaffold00020	876593	877718
scaffold00020	1172372	1173801
scaffold00020	1178663	1179689
scaffold00020	1193366	1194564
scaffold00020	1264976	1266082
scaffold00020	1296074	1297329
scaffold00020	1417878	1418995
scaffold00020	1603503	1604826
scaffold00020	1646274	1648565
scaffold00020	1667840	1668941
scaffold00020	1689729	1690761
scaffold00020	1770063	1771264
scaffold00020	1893748	1894858
scaffold00021	18980	20000
scaffold00021	74072	75279
scaffold00021	198527	199846
scaffold00021	262925	264139
scaffold00021	282087	283245
scaffold00021	284764	287030
scaffold00021	289740	290893
scaffold00021	292282	294488
scaffold00021	317760	318773
scaffold00021	368862	370175
scaffold00021	437884	440184
scaffold00021	525673	526930
scaffold00021	609873	612392
scaffold00021	854869	856152
scaffold00021	1170988	1172315
scaffold00021	1254443	1256564
scaffold00021	1657557	1660564
scaffold00021	1707461	1708677
scaffold00021	1744302	1745317
scaffold00021	1837001	1838027
scaffold00021	1898008	1899422
scaffold00021	1916476	1917583
scaffold00021	1918114	1919343
scaffold00021	1930917	1931972
scaffold00021	1933000	1934496
scaffold00021	1935796	1938345
scaffold00022	93394	95094
scaffold00022	323915	325076
scaffold00022	353386	354509
scaffold00022	458832	460215
scaffold00022	461724	464352
scaffold00022	511206	512850
scaffold00022	569279	571170
scaffold00022	575668	576919
scaffold00022	588280	589910
scaffold00022	589918	591546
scaffold00022	606965	609861
scaffold00022	623041	624408
scaffold00022	759975	761451
scaffold00022	786341	788024
scaffold00022	913909	914971
scaffold00022	924640	927618
scaffold00022	937820	939260
scaffold00022	968918	970037
scaffold00022	971003	972109
scaffold00022	979135	980370
scaffold00022	996706	997803
scaffold00022	997861	999045
scaffold00022	1016449	1017752
scaffold00022	1030160	1031167
scaffold00022	1038695	1039850
scaffold00022	1168553	1169855
scaffold00022	1171538	1172728
scaffold00022	1268775	1269791
scaffold00022	1322609	1324299
scaffold00022	1490137	1491171
scaffold00022	1546490	1547499
scaffold00022	1562409	1564276
scaffold00022	1704706	1705868
scaffold00022	1757357	1758690
scaffold00022	1824782	1825863
scaffold00022	1829743	1831373
scaffold00022	1833648	1834784
scaffold00023	75366	76697
scaffold00023	115944	116970
scaffold00023	132711	134386
scaffold00023	137143	138779
scaffold00023	176065	177442
scaffold00023	338536	339857
scaffold00023	472458	473579
scaffold00023	475248	476326
scaffold00023	534386	535450
scaffold00023	601264	602434
scaffold00023	629347	630671
scaffold00023	674186	675331
scaffold00023	705067	706209
scaffold00023	722602	723924
scaffold00023	745184	746227
scaffold00023	946629	948602
scaffold00023	1023374	1024405
scaffold00023	1026908	1028426
scaffold00023	1041628	1043286
scaffold00023	1060064	1061479
scaffold00023	1443064	1446732
scaffold00023	1639264	1640797
scaffold00023	1664486	1665527
scaffold00023	1730539	1731821
scaffold00024	311	1344
scaffold00024	5933	7965
scaffold00024	9986	11028
scaffold00024	13209	15760
scaffold00024	16466	19320
scaffold00024	21405	24559
scaffold00024	24672	26167
scaffold00024	31370	33376
scaffold00024	33518	35215
scaffold00024	56445	57820
scaffold00024	84652	85663
scaffold00024	326113	327428
scaffold00024	528381	529461
scaffold00024	589658	591087
scaffold00024	781703	782915
scaffold00024	1165060	1166995
scaffold00024	1244074	1245327
scaffold00024	1287420	1288435
scaffold00024	1332713	1333938
scaffold00024	1334427	1335660
scaffold00024	1437580	1441601
scaffold00024	1444992	1446537
scaffold00024	1550785	1551791
scaffold00024	1849252	1850276
scaffold00024	1866189	1867477
scaffold00024	1867604	1868828
scaffold00024	1871015	1872979
scaffold00024	1926235	1927447
scaffold00024	1938943	1940212
scaffold00025	70374	71621
scaffold00025	95758	96928
scaffold00025	99418	101318
scaffold00025	651459	652774
scaffold00025	690738	692056
scaffold00025	775240	776426
scaffold00025	1101130	1102314
scaffold00025	1230699	1231995
scaffold00025	1266288	1267504
scaffold00025	1395738	1396935
scaffold00025	1477662	1480613
scaffold00025	1778957	1780051
scaffold00026	4074	5331
scaffold00026	248877	250739
scaffold00026	447166	448489
scaffold00026	735726	737556
scaffold00026	1018091	1019408
scaffold00026	1181736	1183645
scaffold00026	1284616	1286419
scaffold00026	1296336	1297601
scaffold00026	1373550	1374915
scaffold00026	1392070	1393495
scaffold00026	1676509	1677731
scaffold00027	14721	15780
scaffold00027	318920	319962
scaffold00027	438826	439867
scaffold00027	631201	632706
scaffold00027	866718	867871
scaffold00027	1080943	1082048
scaffold00027	1287563	1289296
scaffold00027	1305998	1307218
scaffold00027	1523385	1524972
scaffold00027	1572099	1573332
scaffold00027	1643222	1644244
scaffold00027	1786791	1787933
scaffold00028	33017	36933
scaffold00028	39516	40689
scaffold00028	112280	113973
scaffold00028	323842	325260
scaffold00028	575444	576446
scaffold00028	590667	592024
scaffold00028	796093	797398
scaffold00028	931722	933847
scaffold00028	1051082	1052121
scaffold00028	1131052	1132379
scaffold00028	1280531	1283526
scaffold00028	1311790	1313108
scaffold00028	1327025	1328122
scaffold00028	1331443	1332955
scaffold00028	1714517	1716247
scaffold00029	402016	403661
scaffold00029	465008	466299
scaffold00029	913411	915126
scaffold00029	960947	962169
scaffold00029	1083140	1084448
scaffold00029	1084701	1085822
scaffold00029	1251989	1253706
scaffold00029	1378267	1379596
scaffold00029	1669746	1671350
scaffold00029	1693089	1694335
scaffold00029	1694340	1695963
scaffold00029	1749382	1751331
scaffold00030	141044	142066
scaffold00030	223543	224545
scaffold00030	485332	486565
scaffold00030	592333	593636
scaffold00030	605033	606251
scaffold00030	761850	764134
scaffold00030	1047325	1048367
scaffold00030	1201796	1203110
scaffold00030	1437153	1438282
scaffold00030	1509648	1510685
scaffold00030	1585199	1586462
scaffold00030	1628788	1629870
scaffold00030	1630803	1632731
scaffold00030	1634578	1637302
scaffold00030	1637549	1638965
scaffold00030	1640519	1641589
scaffold00030	1648686	1649993
scaffold00030	1668108	1669426
scaffold00030	1721162	1722659
scaffold00030	1730761	1732358
scaffold00030	1736691	1738447
scaffold00030	1752815	1755603
scaffold00030	1760370	1761455
scaffold00030	1785608	1786959
scaffold00030	1788263	1789920
scaffold00031	66338	67747
scaffold00031	72933	74181
scaffold00031	194338	195655
scaffold00031	469981	471589
scaffold00031	492601	494455
scaffold00031	648053	649988
scaffold00031	907358	908427
scaffold00031	1163254	1164582
scaffold00031	1305737	1307424
scaffold00031	1614237	1615575
scaffold00032	25740	26812
scaffold00032	77714	78771
scaffold00032	315547	316581
scaffold00032	346146	347154
scaffold00032	383687	385023
scaffold00032	460444	461674
scaffold00032	479487	480564
scaffold00032	936908	938733
scaffold00032	939012	940033
scaffold00032	993838	995103
scaffold00032	1014302	1015340
scaffold00032	1111595	1112643
scaffold00032	1290583	1291902
scaffold00032	1341669	1342998
scaffold00032	1358208	1359328
scaffold00032	1480590	1481618
scaffold00032	1632615	1634100
scaffold00032	1642597	1643707
scaffold00032	1661012	1663158
scaffold00032	1667340	1668627
scaffold00033	243684	244699
scaffold00033	331781	333100
scaffold00033	350705	352011
scaffold00033	584958	586191
scaffold00033	973584	974624
scaffold00033	1290034	1291959
scaffold00033	1417100	1418314
scaffold00033	1429360	1430757
scaffold00034	22620	23627
scaffold00034	58203	59823
scaffold00034	314472	317574
scaffold00034	317961	321079
scaffold00034	363644	364866
scaffold00034	364889	366119
scaffold00034	388492	392073
scaffold00034	392684	397595
scaffold00034	801690	802706
scaffold00034	973289	974316
scaffold00034	1105336	1107034
scaffold00034	1172409	1173459
scaffold00034	1321869	1323487
scaffold00035	110725	111962
scaffold00035	191271	192492
scaffold00035	607639	608716
scaffold00035	610715	612938
scaffold00035	647396	648691
scaffold00035	893219	894413
scaffold00035	901663	903253
scaffold00035	906127	907308
scaffold00035	1302074	1303078
scaffold00035	1335835	1336955
scaffold00035	1411046	1412119
scaffold00035	1467140	1468199
scaffold00035	1649698	1652007
scaffold00036	313683	314893
scaffold00036	837195	838633
scaffold00036	978780	979940
scaffold00036	1425962	1427155
scaffold00037	246492	247524
scaffold00037	378084	379130
scaffold00037	385869	386972
scaffold00037	986327	987352
scaffold00037	1129552	1130962
scaffold00037	1141269	1142420
scaffold00037	1313503	1314826
scaffold00037	1357616	1358656
scaffold00037	1553010	1554217
scaffold00037	1627245	1628565
scaffold00038	49622	50848
scaffold00038	324463	327578
scaffold00038	1012888	1013917
scaffold00038	1061281	1062614
scaffold00039	151086	152296
scaffold00039	321570	322606
scaffold00039	489483	491673
scaffold00039	778846	779937
scaffold00039	867063	868509
scaffold00039	1151393	1152412
scaffold00039	1152424	1153590
scaffold00039	1381963	1382970
scaffold00039	1446551	1448510
scaffold00039	1474534	1475807
scaffold00039	1507156	1508375
scaffold00039	1543484	1544612
scaffold00040	154002	155190
scaffold00040	186876	188486
scaffold00040	236082	237981
scaffold00040	345976	347031
scaffold00040	431265	432281
scaffold00040	464077	466298
scaffold00040	523384	524413
scaffold00040	667206	668526
scaffold00040	1106307	1107616
scaffold00040	1291926	1293061
scaffold00040	1378087	1379241
scaffold00040	1502240	1503263
scaffold00041	6590	7609
scaffold00041	12214	13380
scaffold00041	28597	29919
scaffold00041	59915	60987
scaffold00041	82710	83709
scaffold00041	161412	163693
scaffold00041	348357	349492
scaffold00041	356562	357749
scaffold00041	609841	610938
scaffold00041	666890	667931
scaffold00041	784813	786321
scaffold00041	1181068	1182254
scaffold00041	1230919	1232246
scaffold00041	1246213	1248986
scaffold00042	90147	91300
scaffold00042	185165	186475
scaffold00042	274371	275487
scaffold00042	326439	327693
scaffold00042	378153	379343
scaffold00042	391388	392892
scaffold00042	409565	411478
scaffold00042	431174	432877
scaffold00042	587156	588179
scaffold00042	678199	679546
scaffold00042	776502	777901
scaffold00042	915311	916498
scaffold00042	1072866	1073884
scaffold00042	1093177	1094250
scaffold00042	1099469	1102098
scaffold00042	1103165	1104806
scaffold00042	1109520	1110748
scaffold00042	1146772	1147786
scaffold00042	1220515	1222768
scaffold00042	1359139	1360300
scaffold00042	1363543	1365460
scaffold00042	1365963	1367285
scaffold00042	1476112	1477428
scaffold00043	189770	191096
scaffold00043	288685	290500
scaffold00043	920893	922058
scaffold00043	931870	932909
scaffold00043	1030508	1031913
scaffold00043	1289620	1290936
scaffold00043	1370645	1372556
scaffold00044	246148	248103
scaffold00044	480200	483151
scaffold00044	493345	495396
scaffold00044	714822	716564
scaffold00044	782000	783243
scaffold00044	815936	817389
scaffold00044	831263	832277
scaffold00044	855199	856886
scaffold00044	978564	979815
scaffold00044	1026707	1028972
scaffold00044	1091926	1093426
scaffold00044	1265483	1266871
scaffold00045	179101	183039
scaffold00045	183049	184977
scaffold00045	245019	246299
scaffold00045	346291	347471
scaffold00045	352446	353647
scaffold00045	354959	355974
scaffold00045	381162	384041
scaffold00045	384046	385284
scaffold00045	505138	506604
scaffold00045	674974	676518
scaffold00045	893683	894695
scaffold00045	898718	899952
scaffold00045	1032785	1034127
scaffold00045	1064536	1065861
scaffold00045	1083023	1085220
scaffold00045	1125279	1126444
scaffold00045	1209371	1211034
scaffold00045	1273144	1275500
scaffold00045	1405441	1406589
scaffold00045	1408284	1409753
scaffold00045	1419399	1421293
scaffold00045	1441903	1442941
scaffold00046	144	1163
scaffold00046	69187	70373
scaffold00046	140873	141898
scaffold00046	141945	143760
scaffold00046	479131	480308
scaffold00046	689949	691149
scaffold00046	807204	808515
scaffold00046	903839	904842
scaffold00046	1329959	1331108
scaffold00046	1355596	1357527
scaffold00046	1389902	1391868
scaffold00047	3624	5174
scaffold00047	293694	296718
scaffold00047	392760	396391
scaffold00047	1120969	1122651
scaffold00047	1378820	1380067
scaffold00047	1429150	1430542
scaffold00048	2184	4068
scaffold00048	132069	133230
scaffold00048	133499	134661
scaffold00048	257229	258828
scaffold00048	389232	390545
scaffold00048	1054411	1055796
scaffold00048	1286013	1287234
scaffold00049	202214	205082
scaffold00049	205109	207979
scaffold00049	371991	373293
scaffold00049	557476	558614
scaffold00049	756289	757330
scaffold00049	861877	863183
scaffold00049	865610	866685
scaffold00049	883649	884815
scaffold00049	1222652	1223657
scaffold00049	1275356	1276377
scaffold00050	44280	45890
scaffold00050	118893	119936
scaffold00050	225532	228480
scaffold00050	374293	375605
scaffold00050	391310	392321
scaffold00050	392925	394265
scaffold00050	569229	571855
scaffold00050	755948	757212
scaffold00050	818470	819648
scaffold00050	1120852	1121894
scaffold00050	1318875	1320248
scaffold00050	1320278	1323534
scaffold00051	80053	81321
scaffold00051	121469	124350
scaffold00051	565194	566392
scaffold00051	603110	604296
scaffold00051	663217	664544
scaffold00051	793155	794185
scaffold00051	1198979	1200669
scaffold00051	1223711	1225032
scaffold00051	1249302	1251227
scaffold00051	1381171	1382814
scaffold00052	222839	224136
scaffold00052	250913	252236
scaffold00052	354360	355393
scaffold00052	359600	360648
scaffold00052	367986	369035
scaffold00052	385417	386444
scaffold00052	401495	403053
scaffold00052	406249	407279
scaffold00052	408679	409712
scaffold00052	411325	412905
scaffold00052	552065	553087
scaffold00052	652693	654381
scaffold00052	655033	656422
scaffold00052	903125	905034
scaffold00052	1229652	1231071
scaffold00052	1231700	1233424
scaffold00052	1358226	1359501
scaffold00052	1360082	1361448
scaffold00053	6600	8005
scaffold00053	24228	25569
scaffold00053	30998	37722
scaffold00053	67906	69019
scaffold00053	82200	83660
scaffold00053	194408	195523
scaffold00053	276128	277295
scaffold00053	291725	293027
scaffold00053	305925	307539
scaffold00053	338073	339318
scaffold00053	840675	842338
scaffold00053	845665	846832
scaffold00053	856993	858031
scaffold00053	1177148	1178497
scaffold00054	10160	11496
scaffold00054	12342	13680
scaffold00054	24019	25329
scaffold00054	26624	27965
scaffold00054	86964	88553
scaffold00054	88644	90926
scaffold00054	134615	138129
scaffold00054	138327	141836
scaffold00054	317126	318322
scaffold00054	399793	401136
scaffold00054	688852	689864
scaffold00054	729628	730653
scaffold00054	742749	743813
scaffold00054	906501	907664
scaffold00054	936757	937769
scaffold00054	999078	1001020
scaffold00054	1113357	1114678
scaffold00054	1168163	1169327
scaffold00054	1169339	1170978
scaffold00054	1184823	1185834
scaffold00054	1339996	1341532
scaffold00054	1358599	1360110
scaffold00054	1369656	1371170
scaffold00054	1377205	1378568
scaffold00055	180790	181826
scaffold00055	243091	244094
scaffold00055	282825	283946
scaffold00055	372843	373865
scaffold00055	373873	375016
scaffold00055	398594	399961
scaffold00055	500335	501365
scaffold00055	575673	577006
scaffold00055	685125	686656
scaffold00055	799681	801302
scaffold00055	876952	878167
scaffold00055	897431	898758
scaffold00055	1113370	1114639
scaffold00056	384951	386529
scaffold00056	498939	500450
scaffold00056	541500	542621
scaffold00056	611860	613478
scaffold00056	630783	631941
scaffold00056	635161	636450
scaffold00056	698467	699479
scaffold00056	919123	920368
scaffold00057	1	2955
scaffold00057	172764	173780
scaffold00057	175715	176793
scaffold00057	211746	212802
scaffold00057	242359	243666
scaffold00057	261488	263376
scaffold00057	601338	602425
scaffold00057	887239	888305
scaffold00057	888976	890319
scaffold00057	1219345	1220376
scaffold00057	1220688	1223244
scaffold00057	1266530	1267991
scaffold00057	1268056	1269155
scaffold00058	90984	92320
scaffold00058	678478	679485
scaffold00058	912639	913690
scaffold00059	80289	81466
scaffold00059	81663	83102
scaffold00059	150104	151409
scaffold00059	397545	400685
scaffold00059	609994	611072
scaffold00059	713367	715011
scaffold00059	1000726	1002008
scaffold00059	1153058	1154103
scaffold00060	36585	39803
scaffold00060	84020	86433
scaffold00060	91755	93340
scaffold00060	94326	95601
scaffold00060	95912	97235
scaffold00060	99201	100776
scaffold00060	131834	132949
scaffold00060	133571	135672
scaffold00060	151876	153145
scaffold00060	164744	165847
scaffold00060	246115	247817
scaffold00060	274235	275275
scaffold00060	373283	374349
scaffold00060	437067	438386
scaffold00060	500971	502614
scaffold00060	507127	508141
scaffold00060	627996	629275
scaffold00060	693842	695311
scaffold00060	1053233	1054518
scaffold00060	1115454	1116743
scaffold00060	1137846	1139166
scaffold00060	1205907	1207308
scaffold00060	1249373	1250767
scaffold00061	89682	90737
scaffold00061	326283	327574
scaffold00061	385416	386744
scaffold00061	401308	403292
scaffold00061	413157	414484
scaffold00061	514512	515590
scaffold00061	519215	521141
scaffold00061	536644	537668
scaffold00061	641463	643205
scaffold00061	732339	733361
scaffold00061	830331	831902
scaffold00061	904746	906139
scaffold00061	1061980	1063138
scaffold00061	1126091	1127299
scaffold00061	1147379	1150980
scaffold00061	1177056	1178624
scaffold00061	1180848	1182193
scaffold00061	1191758	1193109
scaffold00061	1215478	1216501
scaffold00062	25144	26309
scaffold00062	233813	234956
scaffold00062	337507	338908
scaffold00062	356499	357952
scaffold00062	382756	383924
scaffold00062	839461	844766
scaffold00062	1212829	1213850
scaffold00063	3591	4740
scaffold00063	14114	15717
scaffold00063	104823	106155
scaffold00063	136930	138873
scaffold00063	144087	145442
scaffold00063	228646	231804
scaffold00063	357954	359271
scaffold00063	589781	591365
scaffold00063	829601	831300
scaffold00063	916188	917389
scaffold00063	952075	953466
scaffold00063	1017678	1018908
scaffold00063	1218428	1220689
scaffold00063	1224937	1226525
scaffold00064	240853	242563
scaffold00064	255222	257164
scaffold00064	398816	399838
scaffold00064	600470	601786
scaffold00064	641577	644360
scaffold00064	668221	670567
scaffold00064	1026723	1027749
scaffold00064	1234568	1235884
scaffold00064	1240509	1242249
scaffold00065	50702	52686
scaffold00065	269012	270103
scaffold00065	275291	276371
scaffold00065	281824	282870
scaffold00065	393411	394435
scaffold00065	438289	439617
scaffold00065	466666	467957
scaffold00065	534495	535515
scaffold00065	810665	812065
scaffold00065	1016045	1018080
scaffold00065	1195142	1196454
scaffold00066	10244	11545
scaffold00066	107422	108516
scaffold00066	132426	133799
scaffold00066	136370	137972
scaffold00066	223549	224707
scaffold00066	582334	583409
scaffold00066	704944	706067
scaffold00066	827515	829095
scaffold00066	857458	858814
scaffold00066	1194161	1195677
scaffold00067	9311	10460
scaffold00067	13759	15129
scaffold00067	15483	16545
scaffold00067	36672	38040
scaffold00067	265345	266379
scaffold00067	933131	934209
scaffold00067	1005098	1006536
scaffold00067	1012190	1013224
scaffold00067	1081908	1082972
scaffold00067	1226852	1228241
scaffold00068	27528	28588
scaffold00068	80841	81840
scaffold00068	82458	83497
scaffold00068	84279	85537
scaffold00068	86173	87412
scaffold00068	145172	147448
scaffold00068	147519	148621
scaffold00068	149366	151394
scaffold00068	152303	154293
scaffold00068	163242	164476
scaffold00068	166017	167241
scaffold00068	207551	208663
scaffold00068	213379	215365
scaffold00068	215417	217392
scaffold00068	237212	238471
scaffold00068	240303	241563
scaffold00068	248121	249193
scaffold00068	271571	272872
scaffold00068	272898	274200
scaffold00068	285678	287064
scaffold00068	313763	314779
scaffold00068	337993	339439
scaffold00068	345649	346791
scaffold00068	346797	347812
scaffold00068	411988	413580
scaffold00068	428772	430023
scaffold00068	583554	584580
scaffold00068	604118	605308
scaffold00068	725375	729955
scaffold00068	740786	742155
scaffold00068	1175603	1177127
scaffold00068	1185356	1186680
scaffold00068	1198706	1199716
scaffold00068	1291476	1293677
scaffold00069	94689	95799
scaffold00069	99330	100899
scaffold00069	103067	106790
scaffold00069	106823	108282
scaffold00069	109098	110558
scaffold00069	111815	113360
scaffold00069	113404	115616
scaffold00069	124059	125492
scaffold00069	129859	132106
scaffold00069	133349	135026
scaffold00069	135087	136667
scaffold00069	136720	139276
scaffold00069	139312	140718
scaffold00069	141300	142491
scaffold00069	143725	144948
scaffold00069	146209	147254
scaffold00069	148380	149468
scaffold00069	150239	151949
scaffold00069	153439	154576
scaffold00069	154731	155871
scaffold00069	156400	157677
scaffold00069	158441	160142
scaffold00069	163432	164675
scaffold00069	171146	172696
scaffold00069	173285	174488
scaffold00069	174547	175716
scaffold00069	176874	177932
scaffold00069	177970	180374
scaffold00069	180411	181970
scaffold00069	183549	185210
scaffold00069	186564	187842
scaffold00069	189454	190910
scaffold00069	191785	192931
scaffold00069	192942	196732
scaffold00069	201130	202314
scaffold00069	202338	203751
scaffold00069	204277	206814
scaffold00069	207559	209606
scaffold00069	213351	215381
scaffold00069	215390	216496
scaffold00069	216712	220002
scaffold00069	223051	224973
scaffold00069	225528	226746
scaffold00069	227095	230203
scaffold00069	231268	233671
scaffold00069	240928	242129
scaffold00069	242234	245639
scaffold00069	330170	331894
scaffold00069	354039	355244
scaffold00069	379133	382376
scaffold00069	385546	387359
scaffold00069	389472	390815
scaffold00069	393335	394350
scaffold00069	397461	398850
scaffold00069	399825	402749
scaffold00069	403833	406409
scaffold00069	406804	408220
scaffold00069	410522	413441
scaffold00069	422012	423343
scaffold00069	424724	425890
scaffold00069	429338	430344
scaffold00069	437924	441526
scaffold00069	441566	443545
scaffold00069	444545	445724
scaffold00069	445768	447444
scaffold00069	454978	456113
scaffold00069	460272	461298
scaffold00069	465826	467945
scaffold00069	470443	474245
scaffold00069	474284	479510
scaffold00069	479587	481244
scaffold00069	488990	495670
scaffold00069	495708	497121
scaffold00069	500294	503050
scaffold00069	504283	505796
scaffold00069	508084	510454
scaffold00069	511006	512279
scaffold00069	513364	514727
scaffold00069	519778	523376
scaffold00069	526793	528868
scaffold00069	528923	531307
scaffold00069	548302	549931
scaffold00069	552693	554813
scaffold00069	558945	560332
scaffold00069	560474	562608
scaffold00069	562980	564761
scaffold00069	566628	567781
scaffold00069	567824	569258
scaffold00069	569535	572095
scaffold00069	644266	647123
scaffold00069	686797	688240
scaffold00069	690895	692938
scaffold00069	696985	699840
scaffold00069	700493	704650
scaffold00069	707743	709615
scaffold00069	710080	712844
scaffold00069	716385	717939
scaffold00069	719745	721275
scaffold00069	726026	727199
scaffold00069	727921	729961
scaffold00069	731186	732236
scaffold00069	733346	734985
scaffold00069	739391	740619
scaffold00069	740722	742572
scaffold00069	765998	767078
scaffold00069	768545	769614
scaffold00069	770665	771795
scaffold00069	773388	775188
scaffold00069	776608	778982
scaffold00069	779060	780505
scaffold00069	783700	785057
scaffold00069	785665	787821
scaffold00069	788094	789506
scaffold00069	789806	790991
scaffold00069	791037	792074
scaffold00069	794209	795242
scaffold00069	795277	796428
scaffold00069	796728	797735
scaffold00069	799617	801147
scaffold00069	802660	804340
scaffold00069	804694	806023
scaffold00069	808622	809855
scaffold00069	817069	819446
scaffold00069	821709	822730
scaffold00069	822852	824010
scaffold00069	827245	828803
scaffold00069	836925	838297
scaffold00069	838346	840720
scaffold00069	842601	843716
scaffold00069	844495	846633
scaffold00069	853221	856558
scaffold00069	859009	861159
scaffold00069	862897	864232
scaffold00069	867996	869614
scaffold00069	870130	872979
scaffold00069	878747	881582
scaffold00069	889839	891022
scaffold00069	891029	893171
scaffold00069	893542	896555
scaffold00069	899324	901808
scaffold00069	901847	903527
scaffold00069	905278	907796
scaffold00069	908539	909672
scaffold00069	910964	912270
scaffold00069	912682	915572
scaffold00069	915971	919636
scaffold00069	920790	922820
scaffold00069	924130	925578
scaffold00069	928105	929622
scaffold00069	930464	931654
scaffold00069	935615	937451
scaffold00069	945387	946788
scaffold00069	946833	947842
scaffold00069	951182	954380
scaffold00069	961345	962736
scaffold00069	963188	964678
scaffold00069	967419	968730
scaffold00069	969893	971085
scaffold00069	972691	974405
scaffold00069	974490	978940
scaffold00069	981478	983769
scaffold00069	986211	990542
scaffold00069	991708	992879
scaffold00069	992903	993928
scaffold00069	997083	998745
scaffold00069	999147	1000692
scaffold00069	1001596	1003170
scaffold00069	1003769	1005318
scaffold00069	1209421	1210845
scaffold00069	1277926	1279247
scaffold00070	18587	19631
scaffold00070	51119	52246
scaffold00070	91597	92889
scaffold00070	105603	106791
scaffold00070	319365	320399
scaffold00070	349538	351033
scaffold00070	778990	780331
scaffold00070	825598	829165
scaffold00070	916356	917377
scaffold00070	930677	931727
scaffold00070	1069729	1071899
scaffold00071	152210	153505
scaffold00071	377000	378289
scaffold00071	672411	673451
scaffold00071	697766	699083
scaffold00071	787742	788847
scaffold00071	910917	912947
scaffold00071	1061841	1064331
scaffold00071	1148827	1151226
scaffold00071	1151742	1152808
scaffold00071	1156899	1160814
scaffold00071	1160850	1162455
scaffold00071	1164946	1168240
scaffold00072	368488	370795
scaffold00072	639134	640464
scaffold00072	744524	746789
scaffold00072	749011	751197
scaffold00072	835952	838145
scaffold00072	959771	960893
scaffold00073	6287	7601
scaffold00073	69068	70386
scaffold00073	131552	134427
scaffold00073	134484	137358
scaffold00073	314851	316159
scaffold00073	360802	361802
scaffold00073	581992	583704
scaffold00073	601432	602741
scaffold00073	604258	605573
scaffold00073	1006997	1008168
scaffold00073	1093607	1096480
scaffold00073	1118777	1120118
scaffold00073	1121538	1122580
scaffold00074	329851	331119
scaffold00074	369491	371405
scaffold00074	403326	404627
scaffold00074	628455	629773
scaffold00074	828282	829340
scaffold00074	834764	836011
scaffold00074	919511	922318
scaffold00074	927388	928705
scaffold00074	937236	939576
scaffold00074	1092877	1094502
scaffold00075	64625	65945
scaffold00075	101835	103462
scaffold00075	191849	192902
scaffold00075	229487	230882
scaffold00075	233119	234518
scaffold00075	280331	281758
scaffold00075	292808	294243
scaffold00075	298340	299630
scaffold00075	426136	427351
scaffold00075	440073	441214
scaffold00075	480061	481284
scaffold00075	721751	723064
scaffold00075	805067	806106
scaffold00075	835413	836582
scaffold00075	934223	935280
scaffold00075	952992	957488
scaffold00076	809	3160
scaffold00076	3257	4929
scaffold00076	89360	90422
scaffold00076	361321	363738
scaffold00076	364608	365966
scaffold00076	491225	493173
scaffold00076	544067	546022
scaffold00076	886662	887687
scaffold00076	984086	985424
scaffold00077	129190	130425
scaffold00077	130483	131717
scaffold00077	200371	201536
scaffold00077	308439	310453
scaffold00077	383946	385435
scaffold00077	394377	396449
scaffold00077	524128	525130
scaffold00077	675498	678362
scaffold00077	828206	829520
scaffold00078	11675	13595
scaffold00078	66102	67191
scaffold00078	145338	146371
scaffold00078	375610	377636
scaffold00078	573246	574846
scaffold00078	582459	583623
scaffold00078	849368	851004
scaffold00078	871037	872116
scaffold00078	982758	984342
scaffold00079	267055	268360
scaffold00079	296322	298186
scaffold00079	298196	300060
scaffold00079	452458	453749
scaffold00079	474636	476046
scaffold00079	703452	704743
scaffold00079	721215	722324
scaffold00079	727398	728667
scaffold00079	747917	749256
scaffold00079	749258	750411
scaffold00079	767539	768983
scaffold00079	775993	777445
scaffold00079	938278	939552
scaffold00079	944832	946491
scaffold00079	958346	959648
scaffold00079	1023599	1024905
scaffold00079	1054185	1055904
scaffold00079	1056527	1057582
scaffold00079	1081794	1085122
scaffold00080	6861	8243
scaffold00080	18019	19990
scaffold00080	84957	86355
scaffold00080	108461	110430
scaffold00080	264011	265061
scaffold00080	292251	293473
scaffold00080	320959	326172
scaffold00080	558199	559439
scaffold00080	578361	579921
scaffold00080	1087535	1089509
scaffold00080	1117562	1119071
scaffold00081	294794	295961
scaffold00081	406389	407419
scaffold00081	435382	438167
scaffold00081	507542	508576
scaffold00081	690166	691731
scaffold00081	700590	701615
scaffold00081	730655	731681
scaffold00081	773429	774799
scaffold00081	783738	784773
scaffold00081	829083	830205
scaffold00081	852305	853591
scaffold00081	864087	865124
scaffold00081	1076476	1078614
scaffold00082	88648	90090
scaffold00082	1054263	1055290
scaffold00083	48893	49935
scaffold00083	194589	196109
scaffold00083	396236	397479
scaffold00083	397483	400047
scaffold00083	524032	525066
scaffold00083	530330	531361
scaffold00083	560115	564102
scaffold00083	567446	568566
scaffold00083	669576	670597
scaffold00083	700074	701093
scaffold00083	705270	706383
scaffold00083	753783	754982
scaffold00083	909415	911858
scaffold00083	919818	924917
scaffold00083	926612	929375
scaffold00083	931225	933055
scaffold00083	933218	935456
scaffold00083	938207	939261
scaffold00083	940742	943898
scaffold00083	944840	947228
scaffold00083	947483	949573
scaffold00083	951524	952855
scaffold00083	953130	955122
scaffold00083	955299	958048
scaffold00083	958309	959730
scaffold00083	959806	961773
scaffold00083	963255	964430
scaffold00083	964461	965762
scaffold00083	965811	967024
scaffold00083	967068	969398
scaffold00083	970115	971653
scaffold00083	972641	973891
scaffold00083	975586	977905
scaffold00083	979459	980537
scaffold00083	980639	983527
scaffold00083	984204	986300
scaffold00083	991237	993074
scaffold00083	994526	996108
scaffold00083	996121	999533
scaffold00083	1002158	1003355
scaffold00083	1004573	1006261
scaffold00083	1006299	1008156
scaffold00083	1008575	1011492
scaffold00083	1011814	1014971
scaffold00083	1017626	1018705
scaffold00083	1020987	1022580
scaffold00083	1024631	1026614
scaffold00083	1026864	1028551
scaffold00083	1028573	1030288
scaffold00083	1030318	1031531
scaffold00083	1032957	1034371
scaffold00083	1034428	1035446
scaffold00083	1036256	1037707
scaffold00083	1038556	1041282
scaffold00083	1041826	1042994
scaffold00083	1045797	1047929
scaffold00083	1047982	1049147
scaffold00084	654811	655880
scaffold00084	1003334	1004908
scaffold00085	12905	13916
scaffold00085	726127	727828
scaffold00085	1058292	1060285
scaffold00085	1064221	1066452
scaffold00086	30623	32028
scaffold00086	256040	257922
scaffold00086	414635	415642
scaffold00086	423922	428138
scaffold00086	452899	454372
scaffold00086	526734	528375
scaffold00086	530392	532296
scaffold00086	743972	745114
scaffold00086	866870	868390
scaffold00086	938066	939731
scaffold00086	955597	957451
scaffold00086	987082	989377
scaffold00087	2	1494
scaffold00087	976636	977667
scaffold00087	979617	981649
scaffold00087	981680	982989
scaffold00088	148436	149679
scaffold00088	229900	230942
scaffold00088	420934	424446
scaffold00088	424458	427968
scaffold00088	573029	574154
scaffold00088	702501	703539
scaffold00088	799420	801105
scaffold00088	889888	891206
scaffold00089	69791	71383
scaffold00089	71948	73713
scaffold00089	75227	76753
scaffold00089	78168	79727
scaffold00089	86070	87400
scaffold00089	412125	413740
scaffold00089	768017	769093
scaffold00090	131935	136285
scaffold00090	136290	137401
scaffold00090	141629	144984
scaffold00090	144996	146016
scaffold00090	147199	148765
scaffold00090	150606	153073
scaffold00090	154501	157409
scaffold00090	158198	159768
scaffold00090	159777	163013
scaffold00090	167784	169087
scaffold00090	170297	171662
scaffold00090	172916	174243
scaffold00090	177278	178296
scaffold00090	178625	180348
scaffold00090	180397	183360
scaffold00090	188598	190207
scaffold00090	190983	192213
scaffold00090	192460	194489
scaffold00090	196813	198518
scaffold00090	203746	205245
scaffold00090	206894	208302
scaffold00090	210292	211805
scaffold00090	258859	260503
scaffold00090	322469	324230
scaffold00090	349513	351779
scaffold00090	377320	378611
scaffold00090	475100	476356
scaffold00090	490785	491962
scaffold00090	538875	540409
scaffold00090	659329	660645
scaffold00090	808246	809274
scaffold00090	839719	845118
scaffold00090	845197	848040
scaffold00090	848110	849324
scaffold00090	854178	855282
scaffold00090	856314	857886
scaffold00090	859181	861095
scaffold00090	868553	870250
scaffold00090	875985	879420
scaffold00090	882550	884481
scaffold00090	884682	885725
scaffold00090	889567	890845
scaffold00090	892556	894072
scaffold00090	896474	899668
scaffold00090	904700	906399
scaffold00090	912308	914036
scaffold00090	924969	926085
scaffold00090	926100	927127
scaffold00090	927508	931270
scaffold00090	932559	933909
scaffold00090	934625	936331
scaffold00090	937912	938978
scaffold00090	943512	944811
scaffold00090	996474	999761
scaffold00090	999773	1000784
scaffold00091	125751	129394
scaffold00091	132458	133526
scaffold00091	134063	137352
scaffold00091	139953	141103
scaffold00091	351698	352743
scaffold00091	407296	408307
scaffold00091	431382	433219
scaffold00091	473554	475762
scaffold00091	504441	506056
scaffold00091	510159	511505
scaffold00091	530479	531591
scaffold00091	561407	563001
scaffold00091	585369	586622
scaffold00091	602962	604218
scaffold00091	711108	712420
scaffold00091	722955	724254
scaffold00091	741854	742964
scaffold00091	854640	856270
scaffold00091	878175	879340
scaffold00091	936152	937441
scaffold00092	16110	17118
scaffold00092	71774	74426
scaffold00092	215508	216813
scaffold00092	504782	505906
scaffold00092	514617	516059
scaffold00092	656506	657734
scaffold00092	720384	721408
scaffold00092	784461	785928
scaffold00092	866582	867604
scaffold00092	947522	948796
scaffold00093	103637	104658
scaffold00093	511443	512485
scaffold00093	637339	638479
scaffold00093	854981	856081
scaffold00094	79957	80993
scaffold00094	81258	82668
scaffold00094	180096	183240
scaffold00094	183673	186816
scaffold00094	278752	279976
scaffold00094	336770	338220
scaffold00094	388999	390025
scaffold00094	411406	412727
scaffold00094	585313	586640
scaffold00094	612447	613523
scaffold00094	863858	864857
scaffold00095	19777	20874
scaffold00095	35576	37217
scaffold00095	51533	53251
scaffold00095	74347	75378
scaffold00095	76774	78825
scaffold00095	180939	183365
scaffold00095	196882	198006
scaffold00095	234078	235091
scaffold00095	323352	324708
scaffold00095	331959	333101
scaffold00095	347630	348733
scaffold00095	390089	391530
scaffold00095	396414	397445
scaffold00095	425090	426543
scaffold00095	437449	438474
scaffold00095	460165	461938
scaffold00095	506366	508157
scaffold00095	508451	509484
scaffold00095	528650	529795
scaffold00095	559803	560837
scaffold00095	560952	563549
scaffold00095	564473	565505
scaffold00095	721735	723054
scaffold00095	738804	740139
scaffold00095	752597	753875
scaffold00095	809219	810540
scaffold00095	827841	829244
scaffold00095	923573	926411
scaffold00095	926807	929093
scaffold00096	112526	113527
scaffold00096	325876	328358
scaffold00096	476836	478135
scaffold00096	511859	512864
scaffold00096	622353	623390
scaffold00096	660946	661986
scaffold00096	678943	680802
scaffold00096	883495	884519
scaffold00097	19248	20412
scaffold00097	75472	76715
scaffold00097	270160	271778
scaffold00097	272276	273602
scaffold00097	284901	286233
scaffold00097	308196	309410
scaffold00097	367631	368959
scaffold00097	566389	567690
scaffold00097	629937	631269
scaffold00097	751377	753534
scaffold00097	874818	877123
scaffold00097	933703	934948
scaffold00098	55871	57223
scaffold00098	84486	85587
scaffold00098	145854	147717
scaffold00098	215642	217073
scaffold00098	278059	279301
scaffold00098	347444	348462
scaffold00098	404743	406893
scaffold00098	534169	535856
scaffold00098	835106	837811
scaffold00098	857033	858594
scaffold00098	858857	860763
scaffold00098	945515	947407
scaffold00099	33375	34556
scaffold00099	39989	41511
scaffold00099	70960	72162
scaffold00099	381578	382640
scaffold00099	435595	436680
scaffold00099	569859	571180
scaffold00099	711989	713887
scaffold00099	717170	718493
scaffold00099	779036	780371
scaffold00099	849101	851192
scaffold00099	852088	854952
scaffold00099	881045	882187
scaffold00099	883576	884889
scaffold00100	81541	82759
scaffold00100	285763	287184
scaffold00100	446901	448689
scaffold00100	525828	527109
scaffold00100	567717	569049
scaffold00101	40992	43716
scaffold00101	43718	46433
scaffold00101	271176	272206
scaffold00101	315344	316501
scaffold00101	319778	320824
scaffold00101	367243	368532
scaffold00101	532768	533900
scaffold00101	563657	564693
scaffold00101	600180	602186
scaffold00101	625006	626023
scaffold00101	650630	651951
scaffold00101	791935	792976
scaffold00101	892362	893391
scaffold00102	43587	45300
scaffold00102	48722	50153
scaffold00102	50227	51258
scaffold00102	191736	193265
scaffold00102	221059	222102
scaffold00102	252904	253963
scaffold00102	381509	382541
scaffold00102	492122	493575
scaffold00102	556742	558366
scaffold00102	714400	715932
scaffold00102	782447	783455
scaffold00102	783743	785361
scaffold00102	793067	794211
scaffold00102	801434	803351
scaffold00102	804711	805837
scaffold00102	909583	911143
scaffold00102	913479	914624
scaffold00102	946414	947460
scaffold00103	96383	97519
scaffold00103	97562	98901
scaffold00103	383398	384411
scaffold00103	482132	483415
scaffold00103	894247	895296
scaffold00103	900721	902019
scaffold00104	47523	49304
scaffold00104	595531	596957
scaffold00104	674290	676628
scaffold00104	716503	717506
scaffold00104	821497	822745
scaffold00105	51869	53649
scaffold00105	124274	126097
scaffold00105	170366	172983
scaffold00105	173983	178335
scaffold00105	179278	181997
scaffold00105	187543	188570
scaffold00105	425017	426185
scaffold00105	467522	468867
scaffold00105	477029	478056
scaffold00105	531255	532487
scaffold00105	639818	641089
scaffold00105	654882	655909
scaffold00105	766647	767827
scaffold00105	891332	892705
scaffold00105	896885	898011
scaffold00105	915109	916425
scaffold00106	181669	182889
scaffold00106	215924	217211
scaffold00106	494738	499064
scaffold00106	529613	530937
scaffold00106	540015	542378
scaffold00106	763281	764618
scaffold00106	798012	799538
scaffold00106	890603	891622
scaffold00107	142473	146923
scaffold00107	193284	194687
scaffold00107	729757	730791
scaffold00107	736482	738063
scaffold00107	769242	770276
scaffold00108	1545	2776
scaffold00108	63165	64303
scaffold00108	714766	716091
scaffold00109	176319	177802
scaffold00109	177814	179158
scaffold00109	197484	198964
scaffold00109	199813	201157
scaffold00109	255604	256622
scaffold00109	332657	333917
scaffold00109	599483	600616
scaffold00109	641392	642698
scaffold00109	650048	651068
scaffold00109	775989	777118
scaffold00109	847456	848711
scaffold00110	2484	3794
scaffold00110	9529	11156
scaffold00110	39014	40713
scaffold00110	80397	81444
scaffold00110	552805	553811
scaffold00110	565034	566051
scaffold00110	635535	636856
scaffold00110	742305	743337
scaffold00110	852470	853786
scaffold00111	3332	4484
scaffold00111	45963	47241
scaffold00111	354722	356018
scaffold00111	893945	895167
scaffold00112	141587	142970
scaffold00112	253202	254645
scaffold00112	903861	905286
scaffold00112	957826	960267
scaffold00112	961842	963349
scaffold00112	963414	964546
scaffold00112	964607	966427
scaffold00112	1026957	1028133
scaffold00113	92302	93754
scaffold00113	181478	182711
scaffold00113	233506	239533
scaffold00113	447683	448872
scaffold00113	488553	490310
scaffold00113	496654	499266
scaffold00113	502131	503171
scaffold00113	517823	519835
scaffold00113	867031	868036
scaffold00114	108971	110089
scaffold00114	250265	251365
scaffold00114	335264	336624
scaffold00114	431026	432050
scaffold00114	535197	536246
scaffold00114	658968	663934
scaffold00114	725459	726490
scaffold00114	785459	786555
scaffold00114	802126	803258
scaffold00114	841229	842985
scaffold00114	870867	871975
scaffold00114	875974	877255
scaffold00114	877665	879177
scaffold00115	24306	25789
scaffold00115	37733	38774
scaffold00115	235120	237147
scaffold00115	311965	313184
scaffold00115	431889	432917
scaffold00116	14152	15202
scaffold00116	291101	292518
scaffold00116	323076	324221
scaffold00116	410767	412434
scaffold00116	425995	429460
scaffold00116	509291	510629
scaffold00116	554066	555673
scaffold00116	616329	617361
scaffold00116	737799	739117
scaffold00116	752582	753950
scaffold00117	41666	42749
scaffold00117	119402	120727
scaffold00117	239321	240604
scaffold00117	342716	343940
scaffold00117	416029	417353
scaffold00117	607645	608737
scaffold00118	62011	63273
scaffold00118	196102	198285
scaffold00118	199089	200259
scaffold00118	270031	271312
scaffold00118	338050	340023
scaffold00118	372364	373649
scaffold00118	422853	424994
scaffold00118	464792	465842
scaffold00118	669059	670452
scaffold00118	691993	693526
scaffold00118	757235	759641
scaffold00118	759863	761300
scaffold00118	763878	769978
scaffold00118	780870	782043
scaffold00118	788486	793749
scaffold00118	815474	818561
scaffold00118	845068	846133
scaffold00118	850910	852422
scaffold00119	23714	24952
scaffold00119	107817	109129
scaffold00119	301914	302929
scaffold00119	400145	401435
scaffold00119	448967	450140
scaffold00119	674302	675514
scaffold00119	694326	697174
scaffold00119	866151	867161
scaffold00120	330691	331842
scaffold00120	420178	421421
scaffold00120	422457	423866
scaffold00120	498594	499603
scaffold00120	600838	602177
scaffold00120	866976	870432
scaffold00121	6198	8146
scaffold00121	12460	13669
scaffold00121	22058	23570
scaffold00121	52240	53441
scaffold00121	54011	55022
scaffold00121	126270	127764
scaffold00121	164225	165434
scaffold00121	168154	169210
scaffold00121	468388	469660
scaffold00121	707538	709471
scaffold00121	778545	779887
scaffold00122	6269	7780
scaffold00122	7813	9345
scaffold00122	12886	14181
scaffold00122	16020	17315
scaffold00122	45929	47930
scaffold00122	48737	50776
scaffold00122	60081	62181
scaffold00122	72461	75118
scaffold00122	82175	83226
scaffold00122	85753	87626
scaffold00122	89290	90335
scaffold00122	125534	126916
scaffold00122	129065	130969
scaffold00122	144524	148565
scaffold00122	171194	172282
scaffold00122	174294	175378
scaffold00122	176650	177924
scaffold00122	178524	179537
scaffold00122	212816	214909
scaffold00122	219674	221005
scaffold00122	238450	240076
scaffold00122	253344	254679
scaffold00122	254702	256016
scaffold00122	268019	269656
scaffold00122	269713	271286
scaffold00122	282611	284452
scaffold00122	284503	287833
scaffold00122	288090	290327
scaffold00122	291253	293491
scaffold00122	293933	296308
scaffold00122	314489	315873
scaffold00122	315896	317267
scaffold00122	320635	321765
scaffold00122	322578	323708
scaffold00122	335421	337662
scaffold00122	337774	340018
scaffold00122	350557	351663
scaffold00122	351722	353284
scaffold00122	353753	356039
scaffold00122	424524	425952
scaffold00122	468616	470529
scaffold00122	772358	773925
scaffold00122	774833	775876
scaffold00122	777225	779010
scaffold00122	917839	919244
scaffold00122	936762	938413
scaffold00123	523539	524842
scaffold00123	566776	568225
scaffold00124	559700	561008
scaffold00124	636113	637374
scaffold00124	779109	780318
scaffold00124	818684	819828
scaffold00125	56595	57624
scaffold00125	333939	337492
scaffold00125	340806	342170
scaffold00125	532056	533364
scaffold00125	837558	839207
scaffold00126	5998	7369
scaffold00126	26352	27460
scaffold00126	44595	45700
scaffold00126	46732	47841
scaffold00126	57639	59249
scaffold00126	60367	61976
scaffold00126	82315	83807
scaffold00126	85390	86882
scaffold00126	95097	96415
scaffold00126	103507	105264
scaffold00126	105290	107039
scaffold00126	213375	215917
scaffold00126	258354	259771
scaffold00126	491254	493212
scaffold00126	558890	560207
scaffold00126	626707	628010
scaffold00126	725793	728210
scaffold00126	810676	811719
scaffold00127	2666	3719
scaffold00127	6425	8373
scaffold00127	8807	10765
scaffold00127	49842	51527
scaffold00127	59345	60782
scaffold00127	98181	99494
scaffold00127	161169	162245
scaffold00127	278182	279718
scaffold00127	388911	390234
scaffold00127	449197	450612
scaffold00127	627574	628718
scaffold00127	670652	671867
scaffold00127	698098	700445
scaffold00127	814268	815781
scaffold00128	131319	132449
scaffold00128	186033	187393
scaffold00128	450170	451486
scaffold00128	455600	456636
scaffold00128	483203	484529
scaffold00128	486885	488021
scaffold00128	635380	636955
scaffold00128	677284	678504
scaffold00129	497191	498351
scaffold00129	671286	672735
scaffold00130	204043	205392
scaffold00130	298198	299848
scaffold00130	397434	398754
scaffold00130	497991	499273
scaffold00130	513930	517193
scaffold00130	738091	739314
scaffold00131	38114	39266
scaffold00131	95884	97194
scaffold00131	587383	588396
scaffold00131	677824	678869
scaffold00131	709071	710217
scaffold00132	52103	53995
scaffold00132	91462	92495
scaffold00132	291222	294218
scaffold00132	305821	306844
scaffold00132	359548	361779
scaffold00132	362293	364159
scaffold00132	368130	370365
scaffold00132	370873	372756
[truncated: 9,142 more rows]

## Sheet: H. melpomene
Scaffold_infor	Start	End
Hmel200001	3274	4554
Hmel200001	5124	6441
Hmel200002	2728	3841
Hmel200002	3911	6053
Hmel200006	67827	69665
Hmel200008	1067	2079
Hmel200008	2567	4830
Hmel200009	8707	10184
Hmel200009	24043	25382
Hmel200009	30334	31634
Hmel200010	14993	16437
Hmel200010	20545	23375
Hmel200010	27157	28456
Hmel200011	3	1152
Hmel200011	17218	18595
Hmel200012	160	1185
Hmel200012	4025	5316
Hmel200012	9347	10612
Hmel200012	13335	14723
Hmel200012	18409	20478
Hmel200012	27000	28435
Hmel200013	5000	6023
Hmel200013	17241	19720
Hmel200014	2	4122
Hmel200014	4377	5998
Hmel200014	14296	15525
Hmel200015	3609	4815
Hmel200015	5781	6829
Hmel200015	10704	11817
Hmel200015	11972	14049
Hmel200017	1	1031
Hmel200019	6188	7511
Hmel200020	3918	5083
Hmel200020	7491	11530
Hmel200021	477	1779
Hmel200021	7946	9459
Hmel200022	1693	3102
Hmel200023	3435	4450
Hmel200026	1543	4488
Hmel200026	4714	6025
Hmel200027	5042	6432
Hmel200032	1270	2650
Hmel200033	1588	4350
Hmel200035	654	1881
Hmel200042	1325	2811
Hmel200042	3351	5106
Hmel200044	11866	13165
Hmel200047	10058	11527
Hmel200048	6620	8123
Hmel200049	488	3891
Hmel200049	5240	6740
Hmel200049	6791	9573
Hmel200051	342	1681
Hmel200054	6810	7810
Hmel200055	6373	7564
Hmel200056	424	2049
Hmel200056	2487	4124
Hmel200060	442	1761
Hmel200061	4464	5825
Hmel200063	585	2309
Hmel200063	3638	4941
Hmel200063	5042	7147
Hmel200065	2	1690
Hmel200069	1	1997
Hmel200069	2508	4571
Hmel200070	1415	2801
Hmel200071	3370	4444
Hmel200072	1	1027
Hmel200075	1	1206
Hmel200075	2715	4678
Hmel200081	1	2275
Hmel200081	2914	4939
Hmel200082	1	1037
Hmel200083	377	1636
Hmel200084	1267	2665
Hmel200085	1	1555
Hmel200085	1793	2884
Hmel200086	2534	3855
Hmel200087	3533	4598
Hmel200088	1157	2814
Hmel200095	1	2268
Hmel200097	2812	3904
Hmel200099	2098	3741
Hmel200102	1	1909
Hmel200104	1998	3328
Hmel200108	1	2402
Hmel200111	3	1154
Hmel200112	1958	2990
Hmel200113	1	1025
Hmel200118	1746	2810
Hmel200120	593	1929
Hmel200121	1	2061
Hmel200123	1	2010
Hmel200130	1114	2255
Hmel200141	681	1720
Hmel200149	1	1004
Hmel201001	8598	11323
Hmel201001	14909	16607
Hmel201001	60853	64250
Hmel201001	64651	65929
Hmel201002	561	2974
Hmel201002	51674	53602
Hmel201002	111334	114411
Hmel201002	165895	166924
Hmel201002	176292	177516
Hmel201002	229766	231057
Hmel201002	247887	249256
Hmel201002	250757	252060
Hmel201002	259805	263089
Hmel201002	297209	298538
Hmel201002	301633	302921
Hmel201002	304835	306226
Hmel201002	383028	384292
Hmel201002	418923	420211
Hmel201002	505003	506644
Hmel201002	571102	572592
Hmel201002	588316	589431
Hmel201002	621318	623401
Hmel201002	758211	759598
Hmel201002	770467	772485
Hmel201002	855184	856370
Hmel201002	901367	902610
Hmel201002	927877	928932
Hmel201002	936299	938436
Hmel201002	938537	940203
Hmel201002	981636	985505
Hmel201002	1150408	1154456
Hmel201002	1166072	1167919
Hmel201002	1223936	1225148
Hmel201002	1258425	1261156
Hmel201002	1496342	1497679
Hmel201002	1719708	1721357
Hmel201002	1759140	1761076
Hmel201002	1820583	1821886
Hmel201002	1824439	1826203
Hmel201002	1826483	1828022
Hmel201002	1870654	1873679
Hmel201002	1914693	1917102
Hmel201002	1917370	1920217
Hmel201002	1986434	1987759
Hmel201002	2052958	2054568
Hmel201002	2055503	2056980
Hmel201002	2057100	2058365
Hmel201002	2060130	2061312
Hmel201002	2218066	2219322
Hmel201002	2360001	2362513
Hmel201002	2369101	2370396
Hmel201002	2372509	2373524
Hmel201002	2385796	2387141
Hmel201002	2396119	2397588
Hmel201002	2401312	2402709
Hmel201002	2440198	2441209
Hmel201002	2445752	2447257
Hmel201002	2532941	2535084
Hmel201002	2581033	2582294
Hmel201002	2606528	2607812
Hmel201003	16184	17367
Hmel201003	37082	38399
Hmel201003	41236	42971
Hmel201003	44260	45291
Hmel201003	62200	63583
Hmel201005	19898	21094
Hmel201005	104119	105295
Hmel201005	111747	113096
Hmel201005	148405	152945
Hmel201005	186538	187806
Hmel201005	191345	192828
Hmel201005	202286	203577
Hmel201005	240096	242023
Hmel201005	275484	277709
Hmel201005	378605	379792
Hmel201005	518019	519438
Hmel201005	549482	550843
Hmel201005	609768	612158
Hmel201005	666722	668131
Hmel201005	704126	705556
Hmel201005	748630	750014
Hmel201005	828053	829685
Hmel201005	898953	900989
Hmel201006	11619	13937
Hmel201006	35670	37071
Hmel201006	37456	39322
Hmel201006	43244	44590
Hmel201006	44603	45949
Hmel201006	62992	64391
Hmel201006	70723	72579
Hmel201006	89875	90895
Hmel201006	124184	125550
Hmel201006	158896	160169
Hmel201007	43909	45835
Hmel201007	46724	49051
Hmel201007	74105	75491
Hmel201007	232222	234245
Hmel201007	310908	312050
Hmel201007	313059	316405
Hmel201007	339085	340336
Hmel201007	524276	525922
Hmel201007	616547	617863
Hmel201007	660871	661912
Hmel201007	677345	679349
Hmel201007	688767	689959
Hmel201007	754425	755483
Hmel201007	874028	877137
Hmel201007	890253	891335
Hmel201007	898135	899318
Hmel201007	916724	917915
Hmel201007	921164	922348
Hmel201007	930960	932346
Hmel201007	993169	994492
Hmel201007	1079290	1081152
Hmel201007	1099625	1101145
Hmel201007	1125854	1129135
Hmel201007	1182330	1183893
Hmel201007	1183994	1185216
Hmel201007	1238785	1240436
Hmel201007	1264508	1265519
Hmel201007	1309091	1310100
Hmel201007	1384858	1386222
Hmel201007	1458178	1459659
Hmel201007	1479867	1481049
Hmel201007	1511469	1512646
Hmel201007	1517030	1519824
Hmel201007	1586749	1587956
Hmel201007	1654845	1656404
Hmel201007	1751160	1752454
Hmel201007	1764988	1766169
Hmel201007	1774935	1776112
Hmel201007	1776387	1781525
Hmel201007	1824928	1826668
Hmel201007	1855779	1856949
Hmel201008	74216	76007
Hmel201009	11447	12587
Hmel201009	59956	60963
Hmel201009	72835	73848
Hmel201009	77539	78829
Hmel201009	116884	118063
Hmel201009	125736	127067
Hmel201009	166974	168361
Hmel201009	178989	180275
Hmel201009	187524	188694
Hmel201009	212384	213769
Hmel201009	228440	231358
Hmel201009	287140	290233
Hmel201009	353963	355058
Hmel201009	355091	356806
Hmel201009	356809	357906
Hmel201009	357938	359663
Hmel201009	406596	407814
Hmel201009	436301	437319
Hmel201009	466256	467362
Hmel201009	477316	478656
Hmel201009	497857	499722
Hmel201009	499726	502088
Hmel201009	515015	516690
Hmel201009	602475	604176
Hmel201009	614237	615619
Hmel201009	640941	643597
Hmel201009	682876	684335
Hmel201009	843150	844436
Hmel201009	845455	847086
Hmel201009	970691	972016
Hmel201009	987563	990813
Hmel201009	1002410	1005416
Hmel201009	1010095	1011635
Hmel201009	1016083	1017405
Hmel201009	1018950	1020333
Hmel201009	1045419	1046779
Hmel201009	1073504	1076288
Hmel201009	1150586	1152294
Hmel201009	1154999	1156344
Hmel201009	1168841	1170140
Hmel201009	1183688	1185024
Hmel201009	1209977	1211445
Hmel201009	1235146	1236430
Hmel201009	1250421	1251715
Hmel201009	1254390	1255829
Hmel201009	1286507	1287817
Hmel201009	1310302	1311474
Hmel201009	1312286	1313788
Hmel201009	1381413	1383732
Hmel201009	1404291	1405713
Hmel201009	1484736	1486119
Hmel201009	1553827	1555129
Hmel201009	1556596	1558002
Hmel201009	1572205	1573627
Hmel201009	1586090	1587343
Hmel201009	1614926	1616148
Hmel201009	1768886	1773340
Hmel201009	1776605	1778123
Hmel201009	1836139	1837532
Hmel201009	1843220	1844300
Hmel201009	1844771	1848024
Hmel201009	1848031	1849701
Hmel201009	1871568	1872571
Hmel201009	1880817	1884032
Hmel201009	1884568	1885920
Hmel201009	2001024	2002327
Hmel201009	2024546	2025807
Hmel201009	2040868	2044884
Hmel201009	2051314	2052574
Hmel201009	2103634	2108793
Hmel201009	2110745	2116621
Hmel201009	2140554	2141852
Hmel201009	2141992	2145717
Hmel201009	2184308	2186621
Hmel201009	2187999	2189200
Hmel201009	2199130	2200141
Hmel201009	2207080	2208353
Hmel201009	2227991	2229368
Hmel201009	2237958	2239601
Hmel201009	2303677	2304836
Hmel201009	2345213	2346695
Hmel201009	2360135	2361706
Hmel201009	2418613	2419945
Hmel201009	2567401	2569626
Hmel201009	2614484	2615617
Hmel201009	2704566	2705957
Hmel201009	2712524	2713805
Hmel201009	2713839	2715359
Hmel201009	2900875	2904248
Hmel201009	2904270	2905312
Hmel201009	3080584	3081984
Hmel201009	3134732	3136442
Hmel201009	3216384	3219803
Hmel201009	3239805	3241313
Hmel201009	3292976	3296671
Hmel201009	3349646	3350934
Hmel201009	3809788	3810939
Hmel201009	4040545	4042221
Hmel201009	4144778	4146849
Hmel201009	4267272	4268652
Hmel201009	4335591	4336919
Hmel201009	4367474	4368885
Hmel201009	4409160	4410673
Hmel201009	4470916	4472312
Hmel201009	4504224	4505587
Hmel201009	4546826	4547829
Hmel201009	4572720	4574331
Hmel201009	4575047	4576375
Hmel201009	4692431	4693812
Hmel201009	4701885	4703225
Hmel201009	4861645	4863917
Hmel201009	4950335	4951747
Hmel201009	5150366	5153143
Hmel201009	5163380	5165118
Hmel201009	5205118	5207843
Hmel201009	5298316	5300003
Hmel201009	5365540	5366878
Hmel201009	5608067	5609741
Hmel201009	5673067	5675694
Hmel201009	5706538	5708172
Hmel201009	5794747	5796148
Hmel201009	5799645	5800669
Hmel201009	5838066	5839077
Hmel201009	5903876	5905746
Hmel201009	5923281	5924387
Hmel201009	5924398	5925891
Hmel201009	5996043	5997377
Hmel201010	1377	2719
Hmel201010	2780	3791
Hmel201010	4490	6146
Hmel201010	7198	8484
Hmel201010	55732	58270
Hmel201011	21427	23330
Hmel201011	51861	53351
Hmel201011	76895	78556
Hmel201011	99736	101214
Hmel201011	124828	126200
Hmel201011	209015	210350
Hmel201011	262700	264058
Hmel201011	279398	280621
Hmel201011	286580	287775
Hmel201011	332357	334986
Hmel201011	343908	345231
Hmel201011	368222	369542
Hmel201011	377367	379218
Hmel201011	468970	470885
Hmel201011	478356	479559
Hmel201011	701999	703712
Hmel201011	714084	715388
Hmel201011	735969	737149
Hmel201011	1111535	1112605
Hmel201011	1156877	1157936
Hmel201011	1158071	1162129
Hmel201011	1206363	1207378
Hmel201011	1357769	1359155
Hmel201011	1432376	1434241
Hmel201011	1561301	1562568
Hmel201011	1842762	1843884
Hmel201011	2102811	2104086
Hmel201011	2138556	2139941
Hmel201011	2193644	2195057
Hmel201011	2283726	2285084
Hmel201011	2335384	2336823
Hmel201011	2350383	2352027
Hmel201011	2509677	2511536
Hmel201011	2622117	2623937
Hmel201011	2809316	2810376
Hmel201011	2826389	2827498
Hmel201011	2838750	2840197
Hmel201011	2850102	2851254
Hmel201011	2880360	2881653
Hmel201011	2882406	2883807
Hmel201011	2912310	2913497
Hmel201011	2925140	2926320
Hmel201011	2971900	2973697
Hmel201011	2976129	2977210
Hmel201012	335	2657
Hmel201012	139716	140761
Hmel201012	158226	159755
Hmel201012	159799	161154
Hmel201013	1	1665
Hmel201013	3930	5004
Hmel201014	2903	4326
Hmel201014	28416	29490
Hmel201015	95	1636
Hmel201015	1680	3028
Hmel201015	18291	19688
Hmel201016	3716	5041
Hmel201017	1	1250
Hmel201019	61771	63668
Hmel201019	110081	112175
Hmel201019	116613	118236
Hmel201019	137980	141247
Hmel201019	162666	163839
Hmel201019	163941	165129
Hmel201019	169042	170420
Hmel201019	209330	210479
Hmel201019	243307	244797
Hmel201019	545268	548066
Hmel201019	595932	597296
Hmel201019	814997	816493
Hmel201019	1087594	1088702
Hmel201019	1137202	1138598
Hmel201019	1301394	1302774
Hmel201019	1332571	1333939
Hmel201019	1369513	1370899
Hmel201019	1448905	1450255
Hmel201019	1464718	1465908
Hmel201019	1564502	1566217
Hmel201019	1633079	1635116
Hmel201019	1649880	1651732
Hmel201019	1702536	1703870
Hmel201019	1737584	1738744
Hmel201019	1738811	1743861
Hmel201020	54134	55288
Hmel201020	110750	112133
Hmel201021	1	2317
Hmel201021	5321	6399
Hmel201021	29436	30829
Hmel201021	40918	42289
Hmel202001	8217	9581
Hmel202001	15909	18279
Hmel202001	27057	30149
Hmel202001	75360	77207
Hmel202001	77209	78363
Hmel202001	91353	92729
Hmel202001	142460	143503
Hmel202002	2307	3935
Hmel202002	54832	58754
Hmel202002	88861	90340
Hmel202002	100692	101946
Hmel202002	108916	110114
Hmel202002	111678	113190
Hmel202002	140271	142851
Hmel202002	144726	146166
Hmel202003	6004	7064
Hmel202003	40327	42792
Hmel202004	17472	18787
Hmel202004	37284	40063
Hmel202004	54329	55820
Hmel202004	60122	61383
Hmel202004	70660	71993
Hmel202004	79297	80606
Hmel202004	99204	100566
Hmel202004	126246	127857
Hmel202004	129992	131860
Hmel202004	149978	152619
Hmel202004	163249	164413
Hmel202004	183833	186780
Hmel202004	270833	272122
Hmel202004	423646	425423
Hmel202004	636891	639666
Hmel202004	755170	756172
Hmel202004	765037	767557
Hmel202004	822161	823903
Hmel202004	831099	833478
Hmel202004	843214	845269
Hmel202004	845418	846464
Hmel202004	929929	931575
Hmel202004	1056776	1058181
Hmel202004	1064740	1068001
Hmel202004	1305858	1307243
Hmel202004	1315750	1317221
Hmel202004	1327393	1328970
Hmel202004	1409018	1410220
Hmel202004	1423542	1425003
Hmel202004	1449867	1451563
Hmel202004	1456063	1457733
Hmel202004	1512186	1513487
Hmel202004	1527390	1529039
Hmel202004	1549338	1550672
Hmel202004	1579017	1580285
Hmel202004	1604140	1605464
Hmel202004	1624946	1626389
Hmel202004	1649818	1651763
Hmel202004	1679251	1680451
Hmel202004	1705149	1706562
Hmel202004	1742686	1743930
Hmel202004	1890813	1892931
Hmel202004	1897839	1898957
Hmel202004	1903728	1904837
Hmel202004	1911719	1912928
Hmel202004	1961389	1964191
Hmel202004	2003119	2005529
Hmel202005	3129	4616
Hmel202005	5381	7147
Hmel202005	8459	10296
Hmel202005	34148	35498
Hmel202005	53169	54561
Hmel202006	46790	47999
Hmel202006	118066	119396
Hmel202006	127017	129152
Hmel202006	153051	156972
Hmel202006	308870	310139
Hmel202006	332717	334471
Hmel202006	334555	336397
Hmel202006	362212	363490
Hmel202006	398506	401788
Hmel202006	544773	545906
Hmel202006	566503	567546
Hmel202006	567568	570945
Hmel202006	603123	604352
Hmel202006	616732	618056
Hmel202006	624820	626305
Hmel202006	630958	634231
Hmel202006	641770	644106
Hmel202006	755314	756664
Hmel202006	805562	808736
Hmel202006	861364	865128
Hmel202006	882941	884290
Hmel202006	925943	927661
Hmel202006	927664	928679
Hmel202006	939917	941431
Hmel202006	987439	989090
Hmel202006	992104	993295
Hmel202006	1099098	1100795
Hmel202006	1106710	1109978
Hmel202006	1198686	1200056
Hmel202006	1234430	1237199
Hmel202006	1432009	1433566
Hmel202006	1448769	1450157
Hmel202006	1585926	1588577
Hmel202006	1624178	1625279
Hmel202006	1636629	1637678
Hmel202006	1684285	1685624
Hmel202006	1787762	1791248
Hmel202006	1818548	1822375
Hmel202006	1830740	1833186
Hmel202006	1833472	1834799
Hmel202006	1855190	1856494
Hmel202006	1927711	1929043
Hmel202006	1967682	1968740
Hmel202006	1983118	1984212
Hmel202006	2039012	2040095
Hmel202006	2040198	2041901
Hmel202006	2141508	2142880
Hmel202006	2177460	2178643
Hmel202006	2213500	2214872
Hmel202006	2244485	2247805
Hmel202006	2254485	2256039
Hmel202006	2277789	2279127
Hmel202006	2310947	2314089
Hmel202006	2326878	2329547
Hmel202006	2343716	2344840
Hmel202006	2362694	2364399
Hmel202006	2401585	2402986
Hmel202006	2427099	2428421
Hmel202006	2441423	2442797
Hmel202006	2506178	2509440
Hmel202006	2531237	2532684
Hmel202006	2546788	2548261
Hmel202006	2608481	2609616
Hmel202006	2620479	2622338
Hmel202006	2622388	2623602
Hmel202006	2631922	2632935
Hmel202006	2749915	2751294
Hmel202006	2761458	2762656
Hmel202006	2794858	2796578
Hmel202006	2900098	2901481
Hmel202006	2950253	2952133
Hmel202006	3018072	3019470
Hmel202006	3022597	3023924
Hmel202006	3026869	3029185
Hmel202006	3039506	3040649
Hmel202006	3049154	3052004
Hmel202006	3058889	3060285
Hmel202006	3079426	3080947
Hmel202006	3089964	3094262
Hmel202006	3095001	3097881
Hmel202006	3115227	3116582
Hmel202006	3125837	3127328
Hmel202006	3130576	3132958
Hmel202006	3135420	3136924
Hmel202006	3152455	3153790
Hmel202006	3158796	3162680
Hmel202006	3176590	3177976
Hmel202006	3248566	3249989
Hmel202006	3282962	3284035
Hmel202006	3313543	3314945
Hmel202006	3316085	3317267
Hmel202006	3348713	3351441
Hmel202006	3356394	3357493
Hmel202006	3374529	3375590
Hmel202006	3446944	3448153
Hmel202006	3455780	3457167
Hmel202006	3487384	3489321
Hmel202006	3515308	3518380
Hmel202006	3533700	3534925
Hmel202006	3641018	3642204
Hmel202006	3744888	3745916
Hmel202006	3767452	3768704
Hmel202006	3782047	3784752
Hmel202006	3784992	3786710
Hmel202006	3825728	3828375
Hmel202006	3828480	3831249
Hmel202006	3897901	3899480
Hmel202006	3924848	3928124
Hmel202006	3937864	3940616
Hmel202006	3957545	3959385
Hmel202006	4023021	4025653
Hmel202006	4025758	4028522
Hmel202006	4029339	4030710
Hmel202006	4060547	4062145
Hmel202006	4068056	4069162
Hmel202006	4099426	4100501
Hmel202006	4101973	4103194
Hmel202006	4104534	4105716
Hmel202006	4116771	4117880
Hmel202006	4131791	4132793
Hmel202006	4138595	4141088
Hmel202006	4203660	4205515
Hmel202006	4209362	4210547
Hmel202006	4313380	4314698
Hmel202006	4346766	4348141
Hmel202006	4349140	4350664
Hmel202006	4352302	4354413
Hmel202006	4355526	4357661
Hmel202006	4369703	4370705
Hmel202006	4404110	4405511
Hmel202006	4406631	4408155
Hmel202006	4434838	4436541
Hmel202006	4487308	4488311
Hmel202006	4672735	4674039
Hmel202006	4719050	4720359
Hmel202006	4809579	4810742
Hmel202006	4839547	4841367
Hmel202006	4889921	4891305
Hmel202006	4918902	4920243
Hmel202006	4944322	4945733
Hmel202006	4990055	4991385
Hmel202006	4994211	4995552
Hmel202006	5081247	5082429
Hmel202006	5194604	5195975
Hmel202006	5212532	5213653
Hmel202006	5250882	5252255
Hmel202006	5252428	5255629
Hmel202006	5474951	5476830
Hmel202006	5532603	5534114
Hmel202006	5535600	5536657
Hmel202006	5550012	5551752
Hmel202006	5569689	5570752
Hmel202006	5638517	5641260
Hmel202006	5679056	5680752
Hmel202006	5681563	5685712
Hmel202006	5808125	5809168
Hmel202006	5819304	5820543
Hmel202006	5828456	5829632
Hmel202006	5840758	5843546
Hmel202006	5951556	5956738
Hmel202006	6001041	6002077
Hmel202006	6005878	6007351
Hmel202006	6028987	6030174
Hmel202006	6091699	6096909
Hmel202006	6122278	6124274
Hmel202006	6183069	6184404
Hmel202006	6202635	6207799
Hmel202006	6215273	6216622
Hmel202006	6233683	6236557
Hmel202006	6301852	6304449
Hmel202006	6344518	6345891
Hmel202006	6359759	6361143
Hmel202006	6432227	6433355
Hmel202006	6466942	6468882
Hmel202006	6487808	6491071
Hmel202006	6508482	6509512
Hmel202006	6548206	6549543
Hmel202006	6575594	6577230
Hmel202006	6599874	6600952
Hmel202006	6600968	6603023
Hmel202006	6607462	6608835
Hmel202006	6612802	6615270
Hmel203001	24794	26574
Hmel203001	74646	76593
Hmel203001	79528	80952
Hmel203001	83761	86226
Hmel203001	87525	90113
Hmel203001	94822	96774
Hmel203001	97283	98560
Hmel203001	98662	100253
Hmel203001	111007	112268
Hmel203001	118549	121320
Hmel203001	164531	165861
Hmel203001	182557	183560
Hmel203001	303253	304346
Hmel203001	309113	310293
Hmel203003	10760	11868
Hmel203003	25952	27128
Hmel203003	35895	37172
Hmel203005	4567	5910
Hmel203007	182655	184883
Hmel203007	184889	186582
Hmel203007	187049	189072
Hmel203007	190501	191675
Hmel203007	191729	192795
Hmel203007	192838	194517
Hmel203007	194874	196832
Hmel203007	199464	200717
Hmel203007	226269	227631
Hmel203007	234802	236099
Hmel203007	280115	281479
Hmel203007	293771	295060
Hmel203007	303982	306569
Hmel203009	86867	88147
Hmel203009	108659	109681
Hmel203009	114414	115609
Hmel203009	127239	128353
Hmel203009	172613	173979
Hmel203009	191722	193095
Hmel203009	220944	223748
Hmel203009	230398	232105
Hmel203009	270767	272105
Hmel203009	333767	336940
Hmel203009	363859	365255
Hmel203010	57238	60008
Hmel203011	5268	6497
Hmel203011	10497	11774
Hmel203011	27329	28717
Hmel203011	29318	32343
Hmel203011	33659	34810
Hmel203011	35433	37514
Hmel203011	169699	171193
Hmel203011	198051	199197
Hmel203011	241880	243067
Hmel203011	272460	273733
Hmel203012	1	1807
Hmel203012	53599	54845
Hmel203012	58089	59333
Hmel203012	85728	87130
Hmel203012	111826	113158
Hmel203012	186591	187965
Hmel203012	197561	198921
Hmel203012	211856	213471
Hmel203012	216749	219953
Hmel203013	783	3990
Hmel203014	3247	4859
Hmel203014	30614	32489
Hmel203018	4539	6390
Hmel203019	871	2154
Hmel203019	8479	11344
Hmel203020	15	1288
Hmel203020	9043	10183
Hmel203021	308	3067
Hmel203021	5757	7064
Hmel203021	7095	8696
Hmel203022	1	1066
Hmel203022	2397	3451
Hmel203022	4224	5477
Hmel203022	13635	15064
Hmel203022	15646	18653
Hmel203022	19562	20747
Hmel203022	21684	23786
Hmel203023	3640	5148
Hmel203023	12150	14457
Hmel203025	400	1441
Hmel203025	3742	5058
Hmel203025	5396	7003
Hmel203026	572	3743
Hmel203027	1	1096
Hmel203028	1	2799
Hmel203030	15893	17270
Hmel203030	62771	64499
Hmel203030	155958	157421
Hmel203030	157790	158964
Hmel203030	159177	162410
Hmel203030	163926	165389
Hmel203030	166021	167192
Hmel203030	167438	170701
Hmel203030	217131	221562
Hmel203030	221948	223007
Hmel203030	223663	228082
Hmel203030	228402	229467
Hmel203030	273697	275006
Hmel203030	336496	338131
Hmel203030	342886	343964
Hmel203030	345303	346615
Hmel203030	348054	349130
Hmel203030	530193	534480
Hmel203031	342	6200
Hmel203031	7043	8335
Hmel203033	18754	19936
Hmel203033	45323	47963
Hmel203033	51223	52523
Hmel203033	97641	99687
Hmel203033	290740	291967
Hmel203033	292069	293078
Hmel203033	295165	296402
Hmel203033	300251	301645
Hmel203033	309967	311035
Hmel203033	482470	483650
Hmel203033	486752	489302
Hmel203033	524786	532992
Hmel203033	537951	539494
Hmel203034	63970	65022
Hmel203034	72068	73943
Hmel203035	27343	28549
Hmel203035	63633	64962
Hmel203036	8126	9407
Hmel203038	62477	64180
Hmel203038	91675	92988
Hmel203038	128883	131143
Hmel203038	132522	134835
Hmel203039	6308	7592
Hmel203039	13632	14704
Hmel203040	5227	8714
Hmel203040	17251	18922
Hmel203041	27068	28104
Hmel203041	29354	30391
Hmel203041	181269	182668
Hmel203041	216950	218061
Hmel203041	219838	221057
Hmel203041	259938	261255
Hmel203041	277592	278993
Hmel203042	28310	29664
Hmel203042	45952	47292
Hmel203043	29904	31305
Hmel203043	31633	32720
Hmel203045	1	1300
Hmel203045	41442	42821
Hmel203045	105582	107142
Hmel203045	107201	108290
Hmel203045	109037	110603
Hmel203045	110765	111865
Hmel203045	118114	120299
Hmel203045	120362	121668
Hmel203045	122211	124429
Hmel203045	153354	154386
Hmel203045	155891	157219
Hmel203045	196420	197791
Hmel203045	228198	231146
Hmel203045	232701	235631
Hmel203045	244714	245728
Hmel203045	252864	254119
Hmel203045	302718	303907
Hmel203045	322521	323712
Hmel203045	652557	653892
Hmel203045	711246	712576
Hmel203045	804092	808279
Hmel203046	36010	37292
Hmel203046	37307	38417
Hmel203046	38694	39829
Hmel203048	24008	25166
Hmel203048	66877	68298
Hmel203048	68366	70412
Hmel203048	72949	74255
Hmel203048	75993	77379
Hmel203048	77443	79537
Hmel203048	181911	183114
Hmel203048	219273	220277
Hmel203048	221028	222572
Hmel203048	223464	224496
Hmel203048	508743	509745
Hmel203049	45279	46578
Hmel203049	217473	219117
Hmel203049	225239	226355
Hmel203049	240093	241278
Hmel203049	285320	288229
Hmel203050	9130	10429
Hmel203050	32508	35103
Hmel203050	36869	38241
Hmel203050	138525	140422
Hmel203050	144146	146260
Hmel203051	25415	26797
Hmel203052	15965	17654
Hmel203052	76889	78217
Hmel203052	111702	113224
Hmel203054	64	1101
Hmel203054	1741	3606
Hmel203056	28148	30023
Hmel203057	16350	17561
Hmel203057	17788	18893
Hmel203057	31944	33644
Hmel203058	7266	9779
Hmel203061	8559	10259
Hmel203062	3396	5097
Hmel203063	1	1285
Hmel203065	1939	3221
Hmel203066	105	1224
Hmel203067	5527	6760
Hmel203067	6828	9434
Hmel203067	120484	123409
Hmel203067	148209	149739
Hmel203067	149827	152468
Hmel203067	152648	154078
Hmel203067	160243	161757
Hmel203067	161872	164474
Hmel203067	252640	254272
Hmel203067	290279	291306
Hmel203067	341129	342382
Hmel203067	348191	350937
Hmel203067	427059	428185
Hmel203067	641486	642880
Hmel203067	726055	727355
Hmel203067	733297	735110
Hmel203067	752303	753492
Hmel203067	834223	835475
Hmel203067	863778	864841
Hmel203067	923358	924725
Hmel203067	1237426	1246325
Hmel203067	1307055	1308573
Hmel203069	2886	4276
Hmel203069	43144	44442
Hmel203069	61920	63266
Hmel203069	67718	70662
Hmel203069	91177	92652
Hmel203069	92961	96872
Hmel203069	106582	108104
Hmel203069	109394	110911
Hmel203069	116292	117420
Hmel203069	118909	120101
Hmel203069	120784	124335
Hmel203069	133865	137997
Hmel203069	138887	142540
Hmel203069	149808	151095
Hmel203069	153539	154807
Hmel203069	155302	156428
Hmel203069	157970	159169
Hmel203069	168701	172246
Hmel203069	181461	183938
Hmel203069	192713	194043
Hmel203069	244661	247367
Hmel203069	407071	410183
Hmel203069	418421	420063
Hmel203069	474360	477612
Hmel203069	484932	486289
Hmel203069	558103	559288
Hmel203069	579437	580486
Hmel203069	593932	595211
Hmel203069	596500	598810
Hmel203069	720210	721412
Hmel203069	729718	731292
Hmel203069	830600	832251
Hmel203069	898395	903162
Hmel203069	935455	937322
Hmel203069	1006801	1008187
Hmel203069	1030817	1032286
Hmel203069	1044987	1046018
Hmel203069	1074764	1075840
Hmel203069	1097466	1098654
Hmel203069	1133648	1134759
Hmel203069	1176115	1177289
Hmel203069	1205046	1206252
Hmel203069	1206447	1210026
Hmel203069	1252272	1254571
Hmel203069	1433709	1435413
Hmel203069	1500239	1501626
Hmel203069	1574674	1578309
Hmel203069	1581127	1582667
Hmel203069	1655320	1656828
Hmel203069	1673119	1675240
Hmel203069	1685303	1686387
Hmel203069	1706386	1707477
Hmel203069	1710525	1713944
Hmel203069	1744965	1746751
Hmel203069	1850328	1852661
Hmel203069	1852801	1855150
Hmel203069	1859687	1862440
Hmel203069	1899900	1900947
Hmel203069	1903668	1904873
Hmel203069	2091646	2092666
Hmel203069	2096056	2099811
Hmel203069	2151347	2152533
Hmel203069	2193215	2194579
Hmel203069	2202470	2203756
Hmel203069	2215898	2217480
Hmel203069	2228079	2229468
Hmel203069	2282453	2283833
Hmel203069	2306834	2308170
Hmel203069	2321679	2322704
Hmel203069	2345997	2349266
Hmel203069	2377906	2380842
Hmel203069	2436506	2440657
Hmel203069	2483234	2486414
Hmel203069	2527708	2528971
Hmel203069	2573097	2574134
Hmel203069	2574834	2576474
Hmel203069	2577805	2579565
Hmel203069	2646289	2647477
Hmel203069	2677269	2678652
Hmel203069	2712350	2714639
Hmel203069	2715268	2717045
Hmel203069	2766905	2769471
Hmel203069	2770724	2771756
Hmel203069	2798987	2801434
Hmel203069	2802472	2803910
Hmel203069	2845412	2847452
Hmel204001	23046	24073
Hmel204001	26989	28025
Hmel204001	36905	37933
Hmel204001	41768	43087
Hmel204001	61817	63175
Hmel204001	65709	67367
Hmel204001	72490	74203
Hmel204001	83099	84125
Hmel204001	127000	128018
Hmel204001	137492	138537
Hmel204001	150216	151948
Hmel204001	203058	205284
Hmel204001	205663	207707
Hmel204001	207809	209852
Hmel204001	212147	213296
Hmel204001	228296	229665
Hmel204001	263193	264536
Hmel204001	304506	308420
Hmel204001	327350	329504
Hmel204001	382662	383898
Hmel204001	384588	385594
Hmel204001	396876	398788
Hmel204001	405941	407311
Hmel204001	413189	414560
Hmel204001	467030	468468
Hmel204001	490216	491401
Hmel204001	521992	530671
Hmel204001	602983	604238
Hmel204001	646039	647675
Hmel204001	705814	707807
Hmel204001	716268	717389
Hmel204001	723416	724529
Hmel204001	752669	754064
Hmel204001	757167	759230
Hmel204001	810942	812271
Hmel204001	844801	845800
Hmel204001	853440	856673
Hmel204001	864018	865120
Hmel204001	865127	866530
Hmel204001	924033	925333
Hmel204001	939870	940878
Hmel204001	976145	977803
Hmel204001	1036624	1038012
Hmel204001	1059280	1060986
Hmel204001	1083936	1086089
Hmel204001	1091469	1094722
Hmel204001	1213109	1214817
Hmel204001	1228970	1232682
Hmel204001	1341673	1343407
Hmel204001	1530720	1532073
Hmel204001	1538432	1539833
Hmel204001	1588251	1591037
Hmel204001	1653701	1655343
Hmel204001	1675890	1677042
Hmel204001	1911143	1912395
Hmel204001	1924415	1925735
Hmel204001	1956551	1958039
Hmel204001	2044867	2046273
Hmel204002	4526	5792
Hmel204003	42064	43246
Hmel204003	47907	49905
Hmel204003	49949	52478
Hmel204003	54979	56974
Hmel204003	57017	59557
Hmel204003	128035	129244
Hmel204003	222335	224187
Hmel204003	274936	276316
Hmel204003	405861	407235
Hmel204003	447118	448524
Hmel204003	463401	464761
Hmel204003	467667	468679
Hmel204003	560360	561735
Hmel204003	712216	715268
Hmel204004	131209	132465
Hmel204005	125127	126193
Hmel204013	1	1085
Hmel204013	74621	75841
Hmel204013	75942	77204
Hmel204013	101190	102236
Hmel204013	115041	116077
Hmel204013	128276	129647
Hmel204013	212743	213784
Hmel204013	214835	215834
Hmel204013	219994	221019
Hmel204013	225399	226827
Hmel204013	234630	235943
Hmel204013	253330	254531
Hmel204013	257012	258203
Hmel204013	317460	320074
Hmel204013	613664	615014
Hmel204013	738997	740227
Hmel204013	814323	815322
Hmel204013	857231	858950
Hmel204013	922024	923666
Hmel204013	942863	945018
Hmel204013	958418	959731
Hmel204013	1024238	1026753
Hmel204013	1042633	1044085
Hmel204013	1112496	1113983
Hmel204015	12501	13903
Hmel204017	22356	23832
Hmel204017	126488	128138
Hmel204017	233931	236260
Hmel204017	256447	257780
Hmel204017	370276	371416
Hmel204017	526048	527250
Hmel204017	547228	548313
Hmel204017	562510	563797
Hmel204017	582756	583889
Hmel204017	592684	595944
Hmel204017	601534	603025
Hmel204017	605467	606828
Hmel204017	661691	664519
Hmel204017	836804	840060
Hmel204017	896828	898266
Hmel204017	909094	910903
Hmel204017	910911	914166
Hmel204017	942293	943379
Hmel204017	943387	944960
Hmel204017	944962	946582
Hmel204017	961020	964909
Hmel204017	975494	978737
Hmel204017	979274	980305
Hmel204017	995721	997080
Hmel204017	1009078	1011011
Hmel204017	1059354	1061074
Hmel204017	1066364	1069931
Hmel204017	1076958	1078147
Hmel204017	1104928	1106146
Hmel204017	1133208	1134552
Hmel204017	1142768	1143872
Hmel204017	1184469	1185802
Hmel204017	1230468	1231808
Hmel204017	1343120	1346390
Hmel204017	1367907	1369237
Hmel204017	1417445	1418840
Hmel204017	1455700	1457102
Hmel204017	1558984	1561156
Hmel204017	1568180	1569543
Hmel204017	1642492	1643874
Hmel204017	1644025	1647326
Hmel204017	1750850	1752247
Hmel204017	1759689	1762510
Hmel204017	1846813	1848669
Hmel204017	1858794	1860186
Hmel204017	1999465	2000565
Hmel204017	2051900	2053239
Hmel204017	2106414	2109056
Hmel204017	2110082	2111814
Hmel204017	2196412	2197428
Hmel204017	2245107	2248349
Hmel204017	2310771	2312257
Hmel204017	2322765	2323814
Hmel204017	2354115	2356760
Hmel204017	2360061	2362166
Hmel204017	2362183	2363276
Hmel204017	2411224	2412594
Hmel204017	2417529	2419181
Hmel204017	2521851	2523937
Hmel204017	2559861	2561701
Hmel204017	2627411	2628809
Hmel204017	2711151	2712201
Hmel204017	2739550	2740901
Hmel204017	2844776	2846090
Hmel204017	2885992	2887692
Hmel204019	6406	8407
Hmel204019	10753	12464
Hmel204019	17443	19443
Hmel204019	21359	23117
Hmel204019	183442	184595
Hmel204019	215147	216325
Hmel204019	228890	230200
Hmel204019	265361	266739
Hmel204019	297646	298911
Hmel204019	301343	302653
Hmel204019	356448	357508
Hmel204019	373833	376671
Hmel204019	377158	380000
Hmel204019	407181	408559
Hmel204019	506967	508305
Hmel204020	1946	3266
Hmel204020	4572	5868
Hmel204020	17743	19725
Hmel204020	28607	29900
Hmel204020	84046	85352
Hmel204020	87989	89049
Hmel204020	89267	90550
Hmel204021	1989	3002
Hmel204021	3266	4350
Hmel204021	10376	12318
Hmel204021	18588	19673
Hmel204021	27397	28430
Hmel204021	29313	31200
Hmel204021	35928	37061
Hmel204021	56616	57853
Hmel204022	1928	3002
Hmel204022	35736	37142
Hmel204023	15464	17069
Hmel204023	33552	35123
Hmel204023	37236	38616
Hmel204023	38687	43497
Hmel204024	5877	7195
Hmel204024	18318	19652
Hmel204024	36761	37819
Hmel204024	37920	40512
Hmel204026	2329	3335
Hmel204026	3541	4598
Hmel204026	8360	10271
Hmel204026	13789	14864
Hmel204026	18996	20150
Hmel204026	22422	23445
Hmel204026	24129	25937
Hmel204027	3052	4342
Hmel204028	3602	4959
Hmel204028	5059	6449
Hmel204028	7500	8524
Hmel204030	5304	6695
Hmel204031	931	3894
Hmel204034	25275	26302
Hmel204034	43039	44413
Hmel204034	56614	58455
Hmel204034	62035	63403
Hmel204034	70340	71982
Hmel204034	85442	86749
Hmel204034	90079	91577
Hmel204034	161816	162890
Hmel204034	174978	176069
Hmel204034	176082	177188
Hmel204034	236784	239743
Hmel204034	263644	264993
Hmel204034	315683	316968
Hmel204034	320760	322396
Hmel204034	342213	343922
Hmel204034	353783	355437
Hmel204034	364140	365646
Hmel204034	454880	456199
Hmel204034	494469	497350
Hmel204034	559799	561153
Hmel204034	562280	563634
Hmel204034	600416	601802
Hmel204034	624665	625919
Hmel204034	647182	648689
Hmel204035	6027	7264
Hmel204036	59834	72423
Hmel204036	74827	76086
Hmel204036	99583	104976
Hmel204036	271115	272775
Hmel204036	295151	296418
Hmel204036	299923	301134
Hmel204036	321944	324234
Hmel204036	521186	522515
Hmel204036	540803	541865
Hmel204036	564025	565211
Hmel204037	3148	4663
Hmel204039	9414	14157
Hmel204039	24395	25520
Hmel204039	27825	30828
Hmel204040	1317	2352
Hmel204041	1535	3392
Hmel205001	435	1998
Hmel205001	15036	16489
Hmel205001	34900	37761
Hmel205001	45174	46523
Hmel205001	48657	49724
Hmel205001	84566	86759
Hmel205001	86767	88429
Hmel205001	97454	98496
Hmel205001	116445	119131
Hmel205001	282198	283270
Hmel205001	283606	286858
Hmel205001	294571	296227
Hmel205001	297814	301520
Hmel205001	303157	304418
Hmel205001	305698	307030
Hmel205001	325658	327242
Hmel205001	407118	408377
Hmel205001	447935	449126
Hmel205001	476174	477588
Hmel205002	690	2778
Hmel205002	34648	35929
Hmel205003	1	1025
Hmel205003	9149	11238
Hmel205004	2742	4136
Hmel205004	186486	187888
Hmel205004	207322	208508
Hmel205004	209509	212032
Hmel205004	233153	234669
Hmel205004	273233	274796
Hmel205005	5372	7394
Hmel205005	7771	8953
Hmel205005	41896	43079
Hmel205005	51996	55713
Hmel205005	76381	77747
Hmel205005	130569	131897
Hmel205005	207555	208765
Hmel205005	230163	231316
Hmel205005	250406	252524
Hmel205005	256067	257622
Hmel205005	258461	260004
Hmel205005	329126	330468
Hmel205005	389960	391617
Hmel205005	502798	504005
Hmel205005	541318	542656
Hmel205005	621734	624547
Hmel205005	628459	629642
Hmel205005	752096	754185
Hmel205005	764569	765921
Hmel205005	897618	899409
Hmel205005	940529	941559
Hmel205005	959650	961298
Hmel205005	997465	998787
Hmel205005	1045855	1047509
Hmel205005	1153729	1155726
Hmel205005	1256618	1258014
Hmel205005	1261238	1264480
Hmel205008	111088	112941
Hmel205008	140161	142229
Hmel205008	166777	168085
Hmel205009	71972	73757
Hmel205009	74648	76459
Hmel205009	111558	113046
Hmel205010	1	2228
Hmel205010	167855	170259
Hmel205010	170360	171690
Hmel205011	9	1755
Hmel205011	13683	14988
Hmel205011	60743	62065
Hmel205011	65327	68035
Hmel205011	74274	75647
Hmel205011	81388	82571
Hmel205011	89232	90418
Hmel205012	8153	11023
Hmel205012	16707	18081
Hmel205012	28075	29394
Hmel205012	52219	53481
Hmel205012	58337	59661
Hmel205012	78130	79764
Hmel205012	107836	109256
Hmel205012	113109	116151
Hmel205012	123583	124964
Hmel205012	135922	137256
Hmel205012	178895	180633
Hmel205012	329697	330887
Hmel205012	350606	352005
Hmel205012	364681	366090
Hmel205012	418238	419570
Hmel205012	420958	422587
Hmel205012	476614	477952
Hmel205012	547688	549023
Hmel205012	631965	633073
Hmel205012	634274	635295
Hmel205012	659692	660944
Hmel205012	733777	735261
Hmel205012	795252	796614
Hmel205012	817936	819586
Hmel205012	1060899	1062590
Hmel205012	1109314	1110679
Hmel205012	1210919	1212200
Hmel205012	1243549	1247282
Hmel205012	1317458	1318772
Hmel205012	1321594	1322935
Hmel205013	6	1029
Hmel205013	5337	6682
Hmel205013	7034	8250
Hmel205013	8464	9534
Hmel205013	9548	10875
Hmel205013	11379	12402
Hmel205013	14602	15700
Hmel205013	19791	21000
Hmel205013	22063	23394
Hmel205013	27684	29007
Hmel205013	163839	165180
Hmel205013	295259	296589
Hmel205013	348094	349471
Hmel205013	372073	373703
Hmel205013	375733	377836
Hmel205013	378014	379464
Hmel205014	35786	38413
Hmel205014	42873	45200
Hmel205014	89982	90993
Hmel205014	92153	94004
Hmel205014	112484	114105
Hmel205014	115347	117358
Hmel205014	120758	121778
Hmel205014	121821	123520
Hmel205014	222046	223382
Hmel205014	250720	253233
Hmel205014	255339	256674
Hmel205014	258932	260728
Hmel205014	260986	264049
Hmel205014	264649	265770
Hmel205014	265865	266879
Hmel205014	267049	268081
Hmel205014	269240	270693
Hmel205014	271247	273668
Hmel205014	274438	276512
Hmel205014	277247	279342
Hmel205014	280494	283872
Hmel205014	297561	298612
Hmel205014	300084	301409
Hmel205014	302250	304311
Hmel205014	305124	307387
Hmel205014	307656	308671
Hmel205014	310597	312026
Hmel205014	312143	313292
Hmel205014	315318	316399
Hmel205014	316410	318360
Hmel205014	318806	320876
Hmel205014	321251	322327
Hmel205014	323632	324633
Hmel205015	1	2155
Hmel205015	7213	8398
Hmel205015	141491	142495
Hmel205016	80	2485
Hmel205017	4161	6098
Hmel205017	102271	103678
Hmel205017	299164	300543
Hmel205018	34320	36852
Hmel205018	37445	38476
Hmel205018	40058	42657
Hmel205018	59396	60729
Hmel205020	81368	82706
Hmel205020	194876	197525
Hmel205020	424633	425635
Hmel205020	481103	482481
Hmel205020	564242	565724
Hmel205020	663109	666387
Hmel205020	758575	759905
Hmel205020	1004935	1006576
Hmel205020	1034024	1035329
Hmel205020	1045340	1046463
Hmel205021	1	1349
Hmel205021	3988	5909
Hmel205021	6010	8304
Hmel205022	843	2253
Hmel205022	4708	6358
Hmel205022	6953	9380
Hmel205022	12266	13443
Hmel205022	13923	16099
Hmel205022	16389	18709
Hmel205022	20252	22375
Hmel205022	23138	25010
Hmel205022	26408	29308
Hmel205022	94752	96145
Hmel205022	96494	97856
Hmel205022	102844	104499
Hmel205022	105173	107500
Hmel205022	108621	111572
Hmel205022	114270	115465
Hmel205022	115644	117816
Hmel205022	118423	120757
Hmel205022	123677	125792
Hmel205022	126528	130124
Hmel205022	131746	134093
Hmel205022	353858	355342
Hmel205022	470468	474072
Hmel205022	480916	482383
Hmel205022	654307	655453
Hmel205022	655549	656580
Hmel205022	661316	663419
Hmel205022	664442	665671
Hmel205022	758311	760255
Hmel205023	13558	14791
Hmel205024	35588	36703
Hmel205024	43778	45865
Hmel205024	46729	49814
Hmel205024	50265	52116
Hmel205024	60055	61408
Hmel205024	66698	67829
Hmel205024	74418	75643
Hmel205024	75963	78105
Hmel205024	78340	82036
Hmel205024	82736	83963
Hmel205024	130367	131737
Hmel205024	149200	150634
Hmel205024	159958	161328
Hmel205024	224629	227265
Hmel205024	248850	250170
Hmel205024	273178	274853
Hmel205024	298353	302367
Hmel205024	310850	312468
Hmel205024	320421	321789
Hmel205024	325187	327869
Hmel205024	328339	331021
Hmel205024	342613	343949
Hmel205024	372225	373825
Hmel205024	412447	414093
Hmel205024	415828	417473
Hmel205024	423993	425336
Hmel205024	474251	475655
Hmel205024	495973	497927
Hmel205024	529896	531734
Hmel205024	757441	758725
Hmel205024	787049	788478
Hmel205024	789157	790472
Hmel205024	791849	793236
Hmel205024	799629	801647
Hmel205024	860960	862251
Hmel205025	27420	28606
Hmel205025	38093	39444
Hmel205028	109	1496
Hmel205028	3075	5697
Hmel205028	23986	25273
Hmel205028	40101	41393
Hmel205028	57210	58213
Hmel205028	74842	76187
Hmel205028	137923	139310
Hmel205028	148880	150178
Hmel205028	159342	161984
Hmel205028	196816	198747
Hmel205028	198800	199981
Hmel205028	269011	271014
Hmel205028	271078	272523
Hmel205028	281452	283097
Hmel205028	283165	287036
Hmel205028	294229	295629
Hmel205028	342320	344180
Hmel205028	385160	386317
Hmel205029	10831	12185
Hmel205029	12706	14057
Hmel205029	28582	29601
Hmel205029	37765	39134
Hmel205029	55905	57434
Hmel205029	61490	63417
Hmel205030	1949	3560
Hmel205030	3613	7491
Hmel205030	8012	9115
Hmel206001	660	1929
Hmel206001	17727	19006
Hmel206001	28344	29676
Hmel206001	51416	52705
Hmel206001	66308	67576
Hmel206001	76487	77987
Hmel206001	78586	80421
Hmel206001	120665	122938
Hmel206001	132611	134011
Hmel206001	176895	178190
Hmel206001	198620	200027
Hmel206001	218738	221521
Hmel206002	1	1350
Hmel206002	16188	17574
Hmel206002	44901	46283
Hmel206002	54875	60024
Hmel206002	80647	82738
Hmel206002	82753	85310
Hmel206002	109215	112005
Hmel206002	118638	119843
Hmel206002	125062	127288
Hmel206003	10265	11300
Hmel206003	47503	48858
Hmel206003	74784	76126
Hmel206004	1552	2821
Hmel206004	4107	9213
Hmel206004	13830	15032
Hmel206005	101	1720
Hmel206005	2730	4099
Hmel206005	7961	9269
Hmel206006	1346	5164
Hmel206006	9516	10727
Hmel206006	52371	53853
Hmel206006	73649	75387
Hmel206006	77671	79004
Hmel206006	87374	89188
Hmel206006	99338	100518
Hmel206006	104223	105226
Hmel206006	115019	116191
Hmel206006	116913	118695
Hmel206006	120909	122183
Hmel206006	139759	140937
Hmel206006	148289	149619
Hmel206006	165483	168451
Hmel206006	189597	193621
Hmel206006	237067	238375
Hmel206006	288997	293811
Hmel206006	329521	330912
Hmel206006	366037	367042
Hmel206006	391483	392643
Hmel206006	446073	447457
Hmel206006	482333	483523
Hmel206006	532328	533961
Hmel206006	580034	582325
Hmel206006	582954	584726
Hmel206006	634472	637726
Hmel206006	676706	677711
Hmel206006	716107	717306
Hmel206006	735573	737302
Hmel206006	750280	751318
Hmel206006	893571	895261
Hmel206006	923959	925532
Hmel206006	926745	928296
Hmel206006	1025327	1026691
Hmel206006	1052570	1053754
Hmel206006	1083661	1085022
Hmel206006	1215823	1217121
Hmel206006	1258825	1260520
Hmel206006	1301751	1303056
Hmel206006	1320726	1321935
Hmel206006	1358459	1359828
Hmel206006	1509606	1511089
Hmel206006	1520593	1523295
Hmel206006	1596111	1597432
Hmel206006	1714914	1716456
Hmel206006	1716490	1718017
Hmel206006	1755830	1757095
Hmel206006	1796967	1798504
Hmel206006	1821971	1823562
Hmel206006	1823897	1825364
Hmel206006	1825845	1827159
Hmel206006	1842114	1843452
Hmel206006	1844290	1847410
Hmel206006	1901683	1903123
Hmel206006	1915353	1918746
Hmel206006	2026380	2028019
Hmel206006	2036519	2037706
Hmel206006	2040008	2041248
Hmel206006	2085249	2086600
Hmel206006	2091400	2092768
Hmel206006	2147498	2148703
Hmel206006	2175591	2178268
Hmel206006	2204497	2205890
Hmel206006	2228948	2229976
Hmel206006	2230353	2232897
Hmel206006	2242649	2243738
Hmel206006	2252559	2253873
Hmel206006	2340078	2341447
Hmel206006	2346189	2347271
Hmel206006	2347431	2349243
Hmel206006	2350697	2352346
Hmel206006	2372006	2373139
Hmel206006	2445795	2449188
Hmel206006	2509538	2511228
Hmel206006	2514229	2516166
Hmel206006	2518608	2519866
Hmel206006	2520433	2521753
Hmel206006	2550963	2552056
Hmel206007	883	2277
Hmel206007	71894	73336
Hmel206007	125272	126682
Hmel206007	274017	277278
Hmel206007	306819	308474
Hmel206009	19578	20769
Hmel206009	128835	129969
Hmel206009	136481	137633
Hmel206009	207953	209514
Hmel206009	220315	222007
Hmel206009	228564	232223
Hmel206009	295523	296784
Hmel206009	353104	356477
Hmel206009	376543	377688
Hmel206009	378333	379553
Hmel206009	461183	462182
Hmel206009	558165	560329
Hmel206009	598807	602889
Hmel206009	607213	609835
Hmel206009	679283	680388
Hmel206009	695818	697172
Hmel206009	805774	807147
Hmel206009	844634	845959
Hmel206009	861363	863703
Hmel206009	863843	866598
Hmel206009	885541	887173
Hmel206009	942982	944633
Hmel206009	1041222	1042922
Hmel206009	1111321	1112815
Hmel206009	1131730	1132763
Hmel206009	1134837	1136451
Hmel206009	1179593	1180965
Hmel206009	1206474	1208291
Hmel206009	1242062	1243402
Hmel206009	1347673	1349324
Hmel206009	1433568	1434937
Hmel206009	1445941	1447352
Hmel206009	1559255	1560828
Hmel206009	1580837	1582121
Hmel206009	1582634	1583755
Hmel206009	1604556	1605919
Hmel206009	1635407	1638211
Hmel206009	1682031	1683211
Hmel206009	1744948	1746086
Hmel206009	1843699	1845525
Hmel206009	1902009	1903604
Hmel206009	1967795	1969695
Hmel206009	2022475	2023874
Hmel206009	2050400	2052081
Hmel206009	2071879	2076152
Hmel206009	2107882	2110032
Hmel206009	2110189	2112059
Hmel206009	2144223	2145508
Hmel206009	2148582	2149968
Hmel206009	2156339	2157991
Hmel206009	2215770	2217808
Hmel206009	2249612	2252279
Hmel206009	2286883	2289282
Hmel206009	2440741	2442152
Hmel206009	2543572	2545219
Hmel206009	2596989	2598144
Hmel206009	2613272	2614658
Hmel206009	2769833	2771658
Hmel206009	2911714	2913664
Hmel206009	3006144	3007508
Hmel206009	3023841	3025784
Hmel206009	3055932	3057250
Hmel206009	3061047	3062086
Hmel206009	3084080	3085127
Hmel206009	3203398	3207693
Hmel206009	3263975	3265268
Hmel206009	3284482	3286138
Hmel206009	3397074	3398453
Hmel206009	3435031	3436570
Hmel206009	3451558	3455659
Hmel206009	3467230	3468590
Hmel206009	3473411	3474593
Hmel206009	3493743	3496518
Hmel206009	3609165	3611454
Hmel206009	3621197	3624598
Hmel206009	3669583	3671282
Hmel206009	3674491	3675918
Hmel206009	3728268	3729383
Hmel206009	3780156	3781478
Hmel206009	3900713	3902419
Hmel206009	3905666	3907521
Hmel206009	3909947	3914537
Hmel206009	3997035	3998089
Hmel206009	3999674	4000869
Hmel206009	4015054	4016054
Hmel206009	4048460	4049953
Hmel206009	4084567	4089059
Hmel206009	4100955	4102349
Hmel206009	4115507	4117064
Hmel206009	4129488	4131136
Hmel206009	4201277	4202533
Hmel206009	4212853	4216242
Hmel206009	4224115	4225460
Hmel206009	4387125	4388451
Hmel206009	4613322	4614669
Hmel206010	801	1929
Hmel206010	2030	3358
Hmel206010	3460	4824
Hmel206012	811	2574
Hmel206012	13476	14830
Hmel206012	29184	30335
Hmel206012	30437	31583
Hmel206012	90905	92598
Hmel206012	122612	124208
Hmel206012	125084	126411
Hmel206012	127098	128705
Hmel206012	129174	130491
Hmel206012	131604	133918
Hmel206012	183332	184527
Hmel206012	329480	331354
Hmel206012	433759	435126
Hmel206012	458124	459831
Hmel206012	475742	476881
Hmel206012	520471	521650
Hmel206012	598803	599984
Hmel206012	621701	623085
Hmel206012	669187	670564
Hmel206012	711586	713234
Hmel206012	732823	734087
Hmel206012	786469	787855
Hmel206012	843196	844587
Hmel206012	922522	923904
Hmel206012	942254	943284
Hmel206012	964807	965915
Hmel206012	1060350	1063058
Hmel206012	1127754	1129100
Hmel206012	1246682	1247802
Hmel206012	1270471	1272316
Hmel206012	1285858	1287252
Hmel206012	1346166	1347379
Hmel206012	1390762	1391992
Hmel206012	1402156	1403276
Hmel206012	1473739	1474933
Hmel206012	1482342	1483633
Hmel206012	1685416	1686720
Hmel206012	1699938	1701269
Hmel206012	1743644	1745095
Hmel206012	1821150	1822617
Hmel206012	1825918	1827034
Hmel206012	1827174	1829236
Hmel206012	1922475	1924131
Hmel206012	1981994	1983365
Hmel206013	7202	8979
Hmel206013	10659	15795
Hmel206015	4268	5675
Hmel206015	5719	6803
Hmel206015	7066	9101
Hmel206015	9275	10626
Hmel206015	10661	12609
Hmel206015	19035	20445
Hmel206015	20489	21573
Hmel206015	21848	23881
Hmel206015	24242	25609
Hmel206015	25645	27581
Hmel206015	28780	29970
Hmel206015	33657	34976
Hmel206015	39735	41521
Hmel206015	45398	50562
Hmel206015	89766	90956
Hmel206015	105288	106454
Hmel206015	113386	114565
Hmel206015	128092	129620
Hmel206016	69407	71259
Hmel206016	129362	134503
Hmel206016	193528	194823
Hmel206018	1	4081
Hmel206018	16672	17694
Hmel206019	77959	79386
Hmel206019	79402	81242
Hmel206019	103799	105462
Hmel206019	125173	126640
Hmel206019	150648	151658
Hmel206019	236502	238352
Hmel206019	298989	300320
Hmel206019	390235	391901
Hmel206019	416624	417657
Hmel206019	471762	473131
Hmel206019	549457	551387
Hmel206019	750138	751769
Hmel206019	759251	760743
Hmel206019	771789	773447
Hmel206019	815213	817021
Hmel206019	870690	871735
Hmel206019	970856	971898
Hmel206019	972143	973327
Hmel206019	1070476	1072648
Hmel206019	1104818	1107055
Hmel206019	1210391	1212571
Hmel206019	1270786	1272639
Hmel206019	1297366	1298711
Hmel206019	1323961	1327124
Hmel206019	1431104	1432959
Hmel206019	1459297	1461994
Hmel206019	1505814	1507170
Hmel206019	1659372	1660768
Hmel206019	1778239	1780388
Hmel206019	1807681	1809319
Hmel206019	1818700	1820042
Hmel206019	2141352	2142671
Hmel206019	2143533	2146116
Hmel206020	34749	35780
Hmel206020	36122	39836
Hmel206020	58743	59786
Hmel206020	90753	92349
Hmel206021	1	1280
Hmel206021	46852	48501
Hmel206021	93596	94779
Hmel206021	105214	107266
Hmel206021	113065	114416
Hmel206021	129688	130729
Hmel206021	144555	146001
Hmel206021	146200	147872
Hmel206021	163579	164884
Hmel206021	178922	180238
Hmel206021	217033	218429
Hmel206021	225569	227091
Hmel206021	270455	271851
Hmel206021	294736	296135
Hmel206021	340428	342070
Hmel206021	345347	347433
Hmel206021	352116	353397
Hmel206021	354935	356332
Hmel206021	361960	363414
Hmel206022	1666	3241
Hmel206022	98765	100075
Hmel206022	109721	111058
Hmel206022	132435	133961
Hmel206022	204760	208169
Hmel206022	239826	241009
Hmel206022	248296	250402
Hmel206022	258080	259303
Hmel206022	337484	339192
Hmel206022	376803	378099
Hmel206022	512502	513719
Hmel206022	540039	541757
Hmel206022	547222	548687
Hmel206022	584529	585925
Hmel206022	630405	632388
Hmel206022	681982	683350
Hmel206022	708835	712103
Hmel206022	750707	752276
Hmel206023	4278	5642
Hmel206023	6920	8596
Hmel206023	14284	15703
Hmel206023	18136	22189
Hmel206023	24369	25717
Hmel206023	30895	33350
Hmel206023	40148	41235
Hmel206023	44711	46406
Hmel207001	1	1249
Hmel207001	27944	29419
Hmel207001	45765	46946
Hmel207001	91419	92776
Hmel207001	95027	96353
Hmel207001	110976	113758
Hmel207001	128791	132430
Hmel207001	188579	191339
Hmel207002	4911	6034
Hmel207002	74010	75138
Hmel207002	178743	180114
Hmel207002	325484	326896
Hmel207002	350027	352423
Hmel207002	460048	461516
Hmel207002	468579	470051
Hmel207002	540553	543302
Hmel207002	556249	557617
Hmel207002	622913	624024
Hmel207002	655377	657606
Hmel207002	673188	674223
Hmel207002	687771	689180
Hmel207002	695668	697817
Hmel207002	723702	726449
Hmel207002	727550	730302
Hmel207002	753122	756058
Hmel207002	938307	939820
Hmel207002	1004107	1005140
Hmel207002	1083683	1085044
Hmel207002	1246172	1248791
Hmel207002	1270473	1274134
Hmel207002	1409743	1410861
Hmel207002	1459621	1461340
Hmel207002	1539606	1540605
Hmel207002	1557155	1559703
Hmel207002	1856775	1858106
Hmel207002	1925235	1926868
Hmel207002	1943587	1944902
Hmel207002	2169282	2170670
Hmel207002	2190552	2192872
Hmel207002	2280668	2283842
Hmel207002	2320321	2321692
Hmel207002	2362903	2364189
Hmel207002	2380048	2381673
Hmel207002	2414641	2416293
Hmel207002	2438719	2440392
Hmel207002	2566703	2568115
Hmel207002	2605463	2606920
Hmel207002	2680750	2681993
Hmel207002	2737966	2739341
Hmel207002	2770257	2771626
Hmel207002	2781344	2784746
Hmel207002	3134035	3136822
Hmel207002	3143794	3145362
Hmel207002	3259925	3261643
Hmel207002	3315264	3316676
Hmel207002	3317780	3319143
Hmel207002	3417859	3420606
Hmel207002	3524642	3526084
Hmel207002	3535737	3537240
Hmel207002	3556996	3558644
Hmel207002	3668026	3669185
Hmel207002	3669381	3670399
Hmel207002	3709922	3712467
Hmel207002	3743313	3745161
Hmel207002	3882971	3889095
Hmel207002	3893419	3894622
Hmel207002	3911668	3913839
Hmel207002	3917501	3920150
Hmel207002	3920281	3921309
Hmel207002	3972516	3973883
Hmel207002	3991861	3993315
Hmel207002	3998896	3999895
Hmel207002	4088997	4090197
Hmel207002	4141977	4143349
Hmel207002	4214164	4217462
Hmel207002	4224366	4225682
Hmel207002	4307658	4308707
Hmel207002	4325147	4326518
Hmel207002	4337956	4341263
Hmel207002	4344532	4345681
Hmel207002	4346977	4348236
Hmel207002	4386722	4389253
Hmel207002	4392258	4393435
Hmel207002	4403618	4405005
Hmel207002	4498131	4499284
Hmel207002	4568066	4570165
Hmel207002	4611927	4613174
Hmel207002	4641705	4643039
Hmel207002	4684935	4687842
Hmel207002	4695124	4696370
Hmel207002	4750993	4752872
Hmel207002	4882258	4883604
Hmel207002	4993323	4995738
Hmel207002	5058558	5061326
[truncated: 21,943 more rows]

## Sheet: D. plexippus
Scaffold_infor	Start	End
DPSCF300001	2658	7186
DPSCF300001	96019	97566
DPSCF300001	101679	103235
DPSCF300001	560510	562780
DPSCF300001	645977	647031
DPSCF300001	866576	867867
DPSCF300001	1455671	1456771
DPSCF300001	1476614	1477826
DPSCF300001	1494663	1495895
DPSCF300001	1537606	1538627
DPSCF300001	2212444	2213527
DPSCF300001	2413404	2415131
DPSCF300001	2490277	2491395
DPSCF300001	2682616	2683636
DPSCF300001	2923532	2924871
DPSCF300001	3055311	3056637
DPSCF300001	3229187	3230367
DPSCF300001	3439270	3440481
DPSCF300001	3477172	3478269
DPSCF300001	3479019	3480116
DPSCF300001	3621843	3622986
DPSCF300001	3927257	3928839
DPSCF300001	4094840	4096536
DPSCF300001	4115799	4117026
DPSCF300001	4601544	4605501
DPSCF300001	4616753	4626931
DPSCF300001	4677326	4678742
DPSCF300001	4700136	4701972
DPSCF300001	4703669	4704722
DPSCF300001	5037841	5039306
DPSCF300001	5195015	5196627
DPSCF300001	5198064	5200302
DPSCF300001	5204009	5205503
DPSCF300001	5236526	5237887
DPSCF300001	5250445	5251954
DPSCF300001	5325346	5326506
DPSCF300001	5380773	5382182
DPSCF300001	5591310	5594194
DPSCF300001	5810065	5811646
DPSCF300001	5817909	5820055
DPSCF300001	5822196	5823688
DPSCF300001	5825517	5826539
DPSCF300001	5843171	5844417
DPSCF300001	5961484	5962598
DPSCF300001	5962601	5963714
DPSCF300001	6110852	6112654
DPSCF300001	6113834	6115651
DPSCF300001	6121732	6123235
DPSCF300001	6137390	6138893
DPSCF300001	6151067	6152557
DPSCF300001	6152603	6154826
DPSCF300001	6154858	6158161
DPSCF300001	6159220	6161228
DPSCF300001	6162490	6164019
DPSCF300001	6164064	6166328
DPSCF300001	6166744	6169040
DPSCF300001	6169063	6170076
DPSCF300001	6170915	6172985
DPSCF300001	6195543	6197022
DPSCF300001	6197055	6199155
DPSCF300001	6199158	6200637
DPSCF300001	6200670	6202763
DPSCF300001	6227798	6230901
DPSCF300001	6231050	6234150
DPSCF300002	30532	32386
DPSCF300002	32528	33737
DPSCF300002	145663	147816
DPSCF300002	207542	208623
DPSCF300002	212685	215850
DPSCF300002	217099	220263
DPSCF300002	226551	228402
DPSCF300002	238221	243305
DPSCF300002	243307	244565
DPSCF300002	245026	250113
DPSCF300002	250134	251378
DPSCF300002	274606	278898
DPSCF300002	279310	283598
DPSCF300002	342375	344110
DPSCF300002	358001	360425
DPSCF300002	424066	426833
DPSCF300002	427504	430262
DPSCF300002	441143	443718
DPSCF300002	444730	447324
DPSCF300002	494422	497473
DPSCF300002	498016	501066
DPSCF300002	505389	507860
DPSCF300002	509255	511732
DPSCF300002	569903	572531
DPSCF300002	572838	577497
DPSCF300002	577500	583416
DPSCF300002	690537	696425
DPSCF300002	696428	699333
DPSCF300002	699700	702667
DPSCF300002	706819	708539
DPSCF300002	708594	710717
DPSCF300002	712058	715918
DPSCF300002	733967	735110
DPSCF300002	742653	744413
DPSCF300002	787396	788657
DPSCF300002	803780	805212
DPSCF300002	806091	807518
DPSCF300002	872268	873609
DPSCF300002	1065109	1067116
DPSCF300002	1067119	1069127
DPSCF300002	1085789	1087009
DPSCF300002	1292269	1293850
DPSCF300002	1295360	1298565
DPSCF300002	1365291	1367400
DPSCF300002	1367403	1369511
DPSCF300002	1573335	1574592
DPSCF300002	1618473	1620819
DPSCF300002	1638533	1641131
DPSCF300002	1641422	1642557
DPSCF300002	1642560	1645152
DPSCF300002	1645154	1646285
DPSCF300002	1695635	1697887
DPSCF300002	1697890	1700153
DPSCF300002	1826766	1830064
DPSCF300003	3248	4528
DPSCF300003	4530	6501
DPSCF300003	6821	7911
DPSCF300003	8168	9449
DPSCF300003	11996	13086
DPSCF300003	14184	15666
DPSCF300003	15850	17338
DPSCF300003	49713	51289
DPSCF300003	51292	53012
DPSCF300003	63721	64966
DPSCF300003	68387	71534
DPSCF300003	120528	121677
DPSCF300003	122124	123306
DPSCF300003	125012	126868
DPSCF300003	126886	128741
DPSCF300003	140663	142411
DPSCF300003	144326	145381
DPSCF300003	159372	160479
DPSCF300003	214339	215504
DPSCF300003	286358	289559
DPSCF300003	391179	392315
DPSCF300003	585116	586167
DPSCF300003	610691	612293
DPSCF300003	712766	713826
DPSCF300003	884920	886007
DPSCF300003	1190703	1191958
DPSCF300003	1258837	1259916
DPSCF300003	1427976	1429020
DPSCF300003	1429077	1431304
DPSCF300003	1502475	1503515
DPSCF300003	1607116	1608585
DPSCF300003	1610578	1611582
DPSCF300003	1675198	1676375
DPSCF300003	1709682	1711395
DPSCF300003	1713260	1714746
DPSCF300003	1725531	1729163
DPSCF300003	1735377	1736707
DPSCF300003	1737419	1738751
DPSCF300003	1764654	1765779
DPSCF300004	1	2290
DPSCF300004	6616	9563
DPSCF300004	9565	11186
DPSCF300004	40195	41436
DPSCF300004	44356	45604
DPSCF300004	51685	53016
DPSCF300004	224027	226612
DPSCF300004	227685	231143
DPSCF300004	232372	233529
DPSCF300004	267232	269264
DPSCF300004	270942	274153
DPSCF300004	274156	277187
DPSCF300004	277572	280780
DPSCF300004	438234	439816
DPSCF300004	442837	444397
DPSCF300004	468005	469991
DPSCF300004	469993	474159
DPSCF300004	474680	476668
DPSCF300004	476776	480918
DPSCF300004	809943	812218
DPSCF300004	940078	941908
DPSCF300004	941911	943741
DPSCF300004	1051125	1052339
DPSCF300004	1052342	1053559
DPSCF300004	1059814	1062080
DPSCF300004	1062082	1064196
DPSCF300004	1068494	1070237
DPSCF300004	1084569	1087699
DPSCF300004	1089140	1092267
DPSCF300004	1095852	1097181
DPSCF300004	1470520	1472788
DPSCF300004	1622303	1624581
DPSCF300004	1625850	1628107
DPSCF300004	1635001	1636062
DPSCF300004	1712202	1713426
DPSCF300004	1728074	1729385
DPSCF300005	5838	6899
DPSCF300005	7048	8155
DPSCF300005	13537	16030
DPSCF300005	124850	126499
DPSCF300005	144975	146044
DPSCF300005	278990	280282
DPSCF300005	426480	429013
DPSCF300005	1451512	1453506
DPSCF300005	1504877	1506786
DPSCF300006	403	8643
DPSCF300006	8790	10095
DPSCF300006	10976	12261
DPSCF300006	12307	14361
DPSCF300006	40797	43472
DPSCF300006	49711	51991
DPSCF300006	55252	56348
DPSCF300006	63604	66278
DPSCF300006	76440	77767
DPSCF300006	325826	330104
DPSCF300006	330432	334715
DPSCF300006	354421	355827
DPSCF300006	356851	358275
DPSCF300006	384730	385990
DPSCF300006	385993	387231
DPSCF300006	444688	447051
DPSCF300006	447078	449441
DPSCF300006	453219	454298
DPSCF300006	456925	457937
DPSCF300006	462654	463830
DPSCF300006	477433	478436
DPSCF300006	526678	527844
DPSCF300006	605217	606534
DPSCF300006	645205	646478
DPSCF300006	716091	717240
DPSCF300006	745054	746199
DPSCF300006	808839	810780
DPSCF300006	810847	811994
DPSCF300006	812310	815387
DPSCF300006	858585	859898
DPSCF300006	859937	863477
DPSCF300006	864885	866198
DPSCF300006	866235	869744
DPSCF300006	1002818	1004041
DPSCF300006	1004648	1005872
DPSCF300006	1023161	1024181
DPSCF300006	1025021	1026226
DPSCF300006	1030356	1031561
DPSCF300006	1034871	1037024
DPSCF300006	1040096	1044057
DPSCF300006	1044110	1045595
DPSCF300006	1045727	1049686
DPSCF300006	1049748	1051242
DPSCF300006	1053214	1054356
DPSCF300006	1055364	1059008
DPSCF300006	1059011	1060598
DPSCF300006	1060685	1064586
DPSCF300006	1168730	1171481
DPSCF300006	1171570	1173411
DPSCF300006	1173423	1174806
DPSCF300006	1174809	1177560
DPSCF300006	1177622	1179474
DPSCF300006	1179516	1180887
DPSCF300006	1227981	1229092
DPSCF300006	1229321	1230408
DPSCF300006	1277574	1279686
DPSCF300006	1280107	1282218
DPSCF300006	1415769	1416795
DPSCF300006	1417184	1419268
DPSCF300006	1419303	1420480
DPSCF300006	1420587	1421604
DPSCF300006	1421833	1423917
DPSCF300006	1423920	1425099
DPSCF300006	1492373	1494819
DPSCF300006	1495786	1498232
DPSCF300006	1512405	1513521
DPSCF300006	1540053	1541568
DPSCF300006	1550493	1553210
DPSCF300006	1553742	1556470
DPSCF300006	1636570	1637629
DPSCF300006	1649819	1650903
DPSCF300006	1651149	1652236
DPSCF300006	1660373	1662077
DPSCF300006	1663020	1664724
DPSCF300006	1862657	1864134
DPSCF300006	1864283	1866348
DPSCF300006	1866351	1867822
DPSCF300006	1919879	1922441
DPSCF300006	1926516	1929082
DPSCF300006	1940622	1942228
DPSCF300006	1944059	1945058
DPSCF300006	1945060	1946585
DPSCF300006	1947839	1953393
DPSCF300007	185799	187712
DPSCF300007	214625	216166
DPSCF300007	216207	217477
DPSCF300007	218222	219764
DPSCF300007	219805	221074
DPSCF300007	320309	321538
DPSCF300007	321722	322976
DPSCF300007	420622	424118
DPSCF300007	424424	427920
DPSCF300007	666752	668233
DPSCF300007	724060	725238
DPSCF300007	725240	726418
DPSCF300007	727235	728555
DPSCF300007	728637	729961
DPSCF300007	738126	745036
DPSCF300007	745039	751959
DPSCF300007	824745	831541
DPSCF300007	832597	839386
DPSCF300007	970298	972616
DPSCF300007	972681	974142
DPSCF300007	976262	977717
DPSCF300007	1117399	1118501
DPSCF300007	1118532	1119953
DPSCF300007	1120427	1121581
DPSCF300007	1121612	1123033
DPSCF300007	1177227	1181051
DPSCF300007	1181054	1184869
DPSCF300007	1354881	1355946
DPSCF300007	1359648	1361093
DPSCF300007	1420105	1423208
DPSCF300007	1424915	1427952
DPSCF300007	1444374	1445717
DPSCF300007	1445725	1446778
DPSCF300007	1453415	1455648
DPSCF300007	1455650	1457904
DPSCF300007	1464830	1466161
DPSCF300007	1467997	1469317
DPSCF300008	6428	7645
DPSCF300008	9643	10769
DPSCF300008	106857	109439
DPSCF300008	111463	113173
DPSCF300008	113340	114741
DPSCF300008	124635	126885
DPSCF300008	128595	129615
DPSCF300008	129633	130653
DPSCF300008	163168	164422
DPSCF300008	164852	167777
DPSCF300008	327118	330320
DPSCF300008	330800	334003
DPSCF300008	337882	339179
DPSCF300008	341142	342928
DPSCF300008	351380	353082
DPSCF300008	355038	356671
DPSCF300008	653832	656136
DPSCF300008	657458	659760
DPSCF300008	789850	793011
DPSCF300008	794031	797223
DPSCF300008	914900	916217
DPSCF300008	1002463	1003867
DPSCF300008	1003999	1005832
DPSCF300008	1006964	1009568
DPSCF300008	1009571	1012177
DPSCF300008	1027793	1029731
DPSCF300008	1179720	1181250
DPSCF300008	1181358	1182767
DPSCF300008	1183207	1186217
DPSCF300008	1191416	1194068
DPSCF300008	1204895	1206133
DPSCF300008	1233275	1236108
DPSCF300008	1242272	1247727
DPSCF300008	1247924	1253361
DPSCF300008	1264214	1265773
DPSCF300008	1319731	1321847
DPSCF300008	1321849	1323969
DPSCF300008	1336275	1338071
DPSCF300008	1566432	1570270
DPSCF300008	1570828	1573435
DPSCF300008	1573519	1574711
DPSCF300009	879	3834
DPSCF300009	3896	5474
DPSCF300009	6425	9245
DPSCF300009	22888	24942
DPSCF300009	26514	28578
DPSCF300009	57178	58379
DPSCF300009	241267	242587
DPSCF300009	293785	296012
DPSCF300009	296148	298374
DPSCF300009	396873	399061
DPSCF300009	400522	402710
DPSCF300009	552866	554551
DPSCF300009	677210	678414
DPSCF300009	691147	692267
DPSCF300009	694136	695967
DPSCF300009	697391	699239
DPSCF300009	704069	711384
DPSCF300009	713648	717387
DPSCF300009	717422	719076
DPSCF300009	719146	721060
DPSCF300009	977343	978517
DPSCF300009	981783	984656
DPSCF300009	984768	985817
DPSCF300009	985820	988693
DPSCF300009	988708	989742
DPSCF300009	993307	995322
DPSCF300009	996744	998791
DPSCF300009	1002376	1005492
DPSCF300009	1005495	1008618
DPSCF300009	1036442	1037725
DPSCF300009	1040286	1042345
DPSCF300009	1043571	1045653
DPSCF300009	1306402	1308143
DPSCF300009	1308315	1310003
DPSCF300009	1399736	1402901
DPSCF300009	1402975	1406131
DPSCF300009	1408689	1411044
DPSCF300009	1486015	1487189
DPSCF300009	1908968	1911048
DPSCF300009	1912289	1916271
DPSCF300009	2000412	2001610
DPSCF300009	2074724	2078193
DPSCF300009	2078377	2081854
DPSCF300009	2082350	2083835
DPSCF300009	2144963	2151014
DPSCF300009	2151510	2152658
DPSCF300010	1	4785
DPSCF300010	14165	16954
DPSCF300010	45806	47798
DPSCF300010	49112	51094
DPSCF300010	57291	59589
DPSCF300010	83030	88797
DPSCF300010	95479	98039
DPSCF300010	98083	100146
DPSCF300010	100744	102049
DPSCF300010	102323	104231
DPSCF300010	104313	106304
DPSCF300010	106306	109214
DPSCF300010	145521	146806
DPSCF300010	150001	152408
DPSCF300010	155340	156684
DPSCF300010	156931	158644
DPSCF300010	159132	160404
DPSCF300010	160651	162364
DPSCF300010	167522	168608
DPSCF300010	169892	170976
DPSCF300010	209907	211023
DPSCF300010	233273	235211
DPSCF300010	235726	237034
DPSCF300010	238048	241800
DPSCF300010	243560	245502
DPSCF300010	246320	247631
DPSCF300010	248788	252527
DPSCF300010	253172	254518
DPSCF300010	333687	335073
DPSCF300010	335766	337166
DPSCF300010	385983	386998
DPSCF300010	387039	388417
DPSCF300010	388490	396479
DPSCF300010	396482	406836
DPSCF300010	437294	438655
DPSCF300010	512484	514537
DPSCF300010	515707	517759
DPSCF300010	517761	518875
DPSCF300010	553449	557594
DPSCF300010	557738	559386
DPSCF300010	560465	561897
DPSCF300010	561986	566225
DPSCF300010	635834	637441
DPSCF300010	650576	652820
DPSCF300010	660639	661925
DPSCF300010	664220	665469
DPSCF300010	757844	758910
DPSCF300010	790097	791557
DPSCF300010	826533	829638
DPSCF300010	829896	831070
DPSCF300010	831205	833130
DPSCF300010	859801	861456
DPSCF300010	865216	866854
DPSCF300010	872694	874371
DPSCF300010	874917	876618
DPSCF300010	971722	972935
DPSCF300010	1184970	1187034
DPSCF300010	1188011	1190074
DPSCF300010	1202899	1205006
DPSCF300010	1245507	1247656
DPSCF300010	1249057	1251208
DPSCF300010	1251216	1253207
DPSCF300010	1253210	1254898
DPSCF300010	1255210	1257202
DPSCF300010	1269318	1275328
DPSCF300010	1275331	1278358
DPSCF300010	1278955	1281952
DPSCF300010	1442625	1443879
DPSCF300010	1544759	1545996
DPSCF300010	1550002	1551245
DPSCF300010	1664170	1665560
DPSCF300010	1665620	1667016
DPSCF300010	1766419	1767981
DPSCF300010	1770752	1771884
DPSCF300010	1773387	1774788
DPSCF300010	1775619	1776657
DPSCF300010	1783478	1784767
DPSCF300010	1795884	1797275
DPSCF300010	1798061	1799576
DPSCF300010	1806947	1808482
DPSCF300010	1809343	1811314
DPSCF300010	1811361	1812852
DPSCF300010	1813744	1815715
DPSCF300010	1828396	1834244
DPSCF300010	1836264	1839895
DPSCF300010	1840044	1841233
DPSCF300010	1842368	1843681
DPSCF300010	1861160	1862244
DPSCF300010	2374281	2376901
DPSCF300010	2376959	2378223
DPSCF300010	2378225	2379485
DPSCF300010	2379715	2383258
DPSCF300010	2384928	2387543
DPSCF300010	2389002	2390272
DPSCF300010	2390323	2393860
DPSCF300010	2560436	2562009
DPSCF300010	2562905	2564471
DPSCF300010	2591227	2592889
DPSCF300010	2594753	2596451
DPSCF300010	2639147	2641930
DPSCF300010	2642761	2645543
DPSCF300010	2720038	2721738
DPSCF300010	2721749	2723448
DPSCF300010	2792417	2794413
DPSCF300010	2797245	2799209
DPSCF300010	2910968	2912112
DPSCF300010	2945517	2951579
DPSCF300010	2951582	2957637
DPSCF300010	2979541	2981173
DPSCF300010	3057919	3060211
DPSCF300010	3061664	3063953
DPSCF300010	3136221	3138112
DPSCF300010	3207901	3209257
DPSCF300010	3272373	3273764
DPSCF300010	3275150	3278199
DPSCF300010	3278201	3280566
DPSCF300010	3286256	3287628
DPSCF300010	3299397	3301612
DPSCF300010	3331254	3332327
DPSCF300010	3402560	3403601
DPSCF300010	3455318	3456856
DPSCF300010	3457484	3459882
DPSCF300010	3459995	3461000
DPSCF300010	3461337	3462875
DPSCF300010	3463642	3466069
DPSCF300010	3467247	3468253
DPSCF300010	3495029	3497323
DPSCF300010	3497369	3498993
DPSCF300010	3498999	3502962
DPSCF300010	3619694	3622192
DPSCF300010	3623180	3625679
DPSCF300010	3651729	3653078
DPSCF300010	3656737	3660207
DPSCF300011	3588	5206
DPSCF300011	5312	6811
DPSCF300011	8681	10902
DPSCF300011	77537	78714
DPSCF300011	80579	81758
DPSCF300011	158915	159971
DPSCF300011	307606	308707
DPSCF300011	308710	310344
DPSCF300011	311520	312613
DPSCF300011	312814	314448
DPSCF300011	463362	464494
DPSCF300011	658965	660710
DPSCF300011	662574	664319
DPSCF300011	742099	744849
DPSCF300011	744976	747746
DPSCF300011	747749	750518
DPSCF300011	750572	753360
DPSCF300011	809552	812246
DPSCF300011	812290	814874
DPSCF300011	964529	966670
DPSCF300011	1078175	1079864
DPSCF300011	1080956	1082652
DPSCF300011	1085511	1088701
DPSCF300011	1089164	1092354
DPSCF300011	1178155	1182221
DPSCF300011	1235985	1237036
DPSCF300011	1345788	1347021
DPSCF300011	1361844	1363163
DPSCF300011	1387555	1388753
DPSCF300012	15427	16516
DPSCF300012	719653	720654
DPSCF300012	761086	762094
DPSCF300012	1333012	1334171
DPSCF300013	20653	21709
DPSCF300013	21711	22766
DPSCF300013	182424	183798
DPSCF300013	242119	243681
DPSCF300013	243706	245274
DPSCF300013	330024	331120
DPSCF300013	364831	366559
DPSCF300013	368288	370016
DPSCF300013	466499	467593
DPSCF300013	473182	474204
DPSCF300013	475693	478730
DPSCF300013	480013	481101
DPSCF300013	482378	485415
DPSCF300013	494461	500871
DPSCF300013	501299	506073
DPSCF300013	507778	514161
DPSCF300013	514647	517368
DPSCF300013	518307	520371
DPSCF300013	548874	551675
DPSCF300013	552567	553580
DPSCF300013	553622	555409
DPSCF300013	656330	658219
DPSCF300013	659038	660908
DPSCF300013	669549	670796
DPSCF300013	676080	677687
DPSCF300013	677884	679487
DPSCF300013	777394	778832
DPSCF300013	836555	839785
DPSCF300013	840173	843404
DPSCF300013	852679	854078
DPSCF300013	927924	930069
DPSCF300013	960226	962821
DPSCF300013	1005284	1006888
DPSCF300013	1042505	1044218
DPSCF300013	1193242	1195750
DPSCF300013	1201129	1202467
DPSCF300013	1258024	1260336
DPSCF300013	1260368	1262725
DPSCF300013	1292286	1293369
DPSCF300013	1320154	1321870
DPSCF300013	1321947	1323327
DPSCF300013	1324271	1326034
DPSCF300013	1326125	1327512
DPSCF300013	1370294	1372903
DPSCF300013	1376847	1378312
DPSCF300013	1378662	1380122
DPSCF300013	1420559	1421627
DPSCF300013	1484696	1486026
DPSCF300013	1487616	1489500
DPSCF300013	1559068	1560270
DPSCF300013	1605222	1607862
DPSCF300013	1608843	1611492
DPSCF300013	1633101	1634623
DPSCF300013	1636493	1638016
DPSCF300013	1659109	1661564
DPSCF300013	1662727	1665161
DPSCF300013	1730444	1731820
DPSCF300013	1740176	1741281
DPSCF300013	1741827	1743470
DPSCF300013	1743473	1744579
DPSCF300013	1745648	1747285
DPSCF300013	1796822	1799543
DPSCF300013	1799984	1802736
DPSCF300013	1803260	1805037
DPSCF300014	675	3614
DPSCF300014	4355	8035
DPSCF300014	8071	9646
DPSCF300014	26788	27832
DPSCF300014	30070	31114
DPSCF300014	81218	83367
DPSCF300014	83402	87368
DPSCF300014	87547	89686
DPSCF300014	89724	93690
DPSCF300014	114093	115410
DPSCF300014	230082	231396
DPSCF300014	281232	283443
DPSCF300014	362939	365774
DPSCF300014	378585	380495
DPSCF300014	410428	412642
DPSCF300014	412798	415012
DPSCF300014	469531	470576
DPSCF300014	496386	497722
DPSCF300014	509968	511762
DPSCF300014	560743	563612
DPSCF300014	564301	567196
DPSCF300014	604805	613962
DPSCF300014	615149	621294
DPSCF300014	621654	625858
DPSCF300014	693608	694927
DPSCF300014	695930	697213
DPSCF300014	740728	742392
DPSCF300014	846017	847209
DPSCF300014	895853	899318
DPSCF300014	899820	903282
DPSCF300014	915182	917445
DPSCF300014	918992	921275
DPSCF300014	1191343	1192941
DPSCF300014	1194159	1195223
DPSCF300014	1196457	1198045
DPSCF300014	1199230	1200287
DPSCF300014	1256897	1258531
DPSCF300014	1594580	1597108
DPSCF300014	1598209	1600731
DPSCF300014	1615812	1616929
DPSCF300014	1617007	1618149
DPSCF300014	1707981	1711611
DPSCF300014	1711845	1713529
DPSCF300014	1714157	1717789
DPSCF300014	1718069	1719756
DPSCF300014	1866634	1869620
DPSCF300014	1870200	1873186
DPSCF300014	1894914	1901455
DPSCF300014	1907976	1914524
DPSCF300014	2119738	2121044
DPSCF300014	2122208	2123518
DPSCF300014	2220625	2225991
DPSCF300014	2226854	2232209
DPSCF300014	2493242	2496907
DPSCF300014	2497044	2498431
DPSCF300014	2498649	2500208
DPSCF300015	34787	37687
DPSCF300015	60187	63336
DPSCF300015	64168	67317
DPSCF300015	121321	123956
DPSCF300015	124715	127353
DPSCF300015	814135	816109
DPSCF300015	817289	819266
DPSCF300015	829949	833443
DPSCF300015	834065	837553
DPSCF300015	912028	913036
DPSCF300015	1113015	1114092
DPSCF300015	1214851	1217116
DPSCF300015	1217179	1218399
DPSCF300015	1218511	1222003
DPSCF300015	1224121	1225284
DPSCF300015	1227178	1228315
DPSCF300015	1258507	1259932
DPSCF300015	1261592	1263014
DPSCF300016	1	7366
DPSCF300016	28293	30679
DPSCF300016	31291	33662
DPSCF300016	78168	80028
DPSCF300016	103098	104438
DPSCF300016	106105	107467
DPSCF300016	149066	150092
DPSCF300016	151799	152901
DPSCF300016	152903	154009
DPSCF300016	255648	258385
DPSCF300016	258853	261592
DPSCF300016	360093	364846
DPSCF300016	366115	370859
DPSCF300016	565918	570040
DPSCF300016	570042	572116
DPSCF300016	572119	576277
DPSCF300016	576499	578533
DPSCF300016	689542	690768
DPSCF300016	700630	701661
DPSCF300016	779650	780826
DPSCF300016	780930	782140
DPSCF300016	782172	783354
DPSCF300016	783458	784670
DPSCF300016	821999	823317
DPSCF300016	858648	860999
DPSCF300016	862287	864624
DPSCF300016	911503	917579
DPSCF300016	917785	923877
DPSCF300016	929214	930490
DPSCF300016	931683	932969
DPSCF300016	999157	1002071
DPSCF300016	1002074	1004988
DPSCF300016	1076322	1077672
DPSCF300016	1080918	1082254
DPSCF300016	1193897	1196097
DPSCF300016	1196251	1198452
DPSCF300016	1246190	1247437
DPSCF300016	1247474	1249023
DPSCF300016	1249462	1255020
DPSCF300016	1256039	1257716
DPSCF300016	1257719	1258964
DPSCF300016	1259003	1260544
DPSCF300016	1260736	1266267
DPSCF300016	1269041	1270724
DPSCF300016	1287964	1289186
DPSCF300016	1330887	1332489
DPSCF300016	1333331	1334908
DPSCF300017	12551	13748
DPSCF300017	14115	15136
DPSCF300017	16215	17398
DPSCF300017	17569	18587
DPSCF300017	32897	34219
DPSCF300017	89194	90559
DPSCF300017	117414	118990
DPSCF300017	219260	221255
DPSCF300017	221380	223351
DPSCF300017	332568	333605
DPSCF300017	333922	335173
DPSCF300017	335799	336845
DPSCF300017	337209	338420
DPSCF300017	566609	569822
DPSCF300017	586909	587921
DPSCF300017	640518	642075
DPSCF300017	701153	702191
DPSCF300017	953048	954239
DPSCF300017	962994	964026
DPSCF300017	964028	965065
DPSCF300017	1078274	1080085
DPSCF300017	1083192	1085003
DPSCF300017	1166413	1169579
DPSCF300017	1169627	1172794
DPSCF300017	1202410	1203417
DPSCF300017	1204569	1205859
DPSCF300017	1227632	1231899
DPSCF300017	1244634	1246036
DPSCF300017	1303890	1306053
DPSCF300017	1306262	1307783
DPSCF300017	1308190	1311897
DPSCF300017	1331639	1337055
DPSCF300017	1337093	1338830
DPSCF300017	1340658	1347839
DPSCF300017	1349256	1350401
DPSCF300017	1354902	1356256
DPSCF300017	1356277	1357603
DPSCF300017	1357953	1359277
DPSCF300017	1379548	1381152
DPSCF300017	1382184	1383790
DPSCF300017	1387518	1388559
DPSCF300017	1388631	1391797
DPSCF300017	1391799	1394185
DPSCF300017	1394188	1395230
DPSCF300017	1395298	1398452
DPSCF300017	1398781	1401156
DPSCF300017	1418003	1420651
DPSCF300017	1421248	1423894
DPSCF300017	1443830	1445241
DPSCF300017	1445479	1446908
DPSCF300017	1447999	1450198
DPSCF300017	1451144	1453350
DPSCF300017	1525907	1527330
DPSCF300017	1599745	1602400
DPSCF300017	1603398	1606051
DPSCF300017	1711018	1714096
DPSCF300017	1714098	1716028
DPSCF300017	1716084	1717155
DPSCF300017	1758470	1760088
DPSCF300017	1761610	1763181
DPSCF300018	2310	3822
DPSCF300018	24374	26304
DPSCF300018	31747	33225
DPSCF300018	41508	43279
DPSCF300018	44614	46387
DPSCF300018	49126	50470
DPSCF300018	90952	92144
DPSCF300018	94524	95715
DPSCF300018	97619	98843
DPSCF300018	116462	118665
DPSCF300018	119714	124636
DPSCF300018	124721	126943
DPSCF300018	127756	132720
DPSCF300018	147174	148173
DPSCF300018	206808	208168
DPSCF300018	229711	231574
DPSCF300018	231577	233441
DPSCF300018	234453	237783
DPSCF300018	238599	239669
DPSCF300018	261114	264283
DPSCF300018	264617	267621
DPSCF300018	508806	510971
DPSCF300018	511153	512652
DPSCF300018	512702	513755
DPSCF300018	513758	518545
DPSCF300018	562200	565436
DPSCF300018	565649	568890
DPSCF300018	571154	573058
DPSCF300018	595244	598824
DPSCF300018	599499	603103
DPSCF300018	618893	620879
DPSCF300018	652591	653606
DPSCF300018	669368	670382
DPSCF300018	682918	684697
DPSCF300018	684763	686531
DPSCF300018	699759	701577
DPSCF300018	703439	705248
DPSCF300018	1050353	1052805
DPSCF300018	1053865	1056318
DPSCF300018	1344790	1346667
DPSCF300018	1351795	1353119
DPSCF300019	1	1267
DPSCF300019	7000	8669
DPSCF300019	149986	152246
DPSCF300019	152249	154509
DPSCF300019	324213	327122
DPSCF300019	466188	467325
DPSCF300019	710965	715204
DPSCF300019	715207	719459
DPSCF300019	742062	743213
DPSCF300019	766402	768977
DPSCF300019	769074	770681
DPSCF300019	770684	773254
DPSCF300019	773351	774958
DPSCF300019	912279	913421
DPSCF300019	1062920	1064606
DPSCF300019	1066211	1067888
DPSCF300019	1076015	1077113
DPSCF300019	1079682	1080778
DPSCF300019	1122092	1124524
DPSCF300019	1125125	1126902
DPSCF300019	1127898	1130338
DPSCF300019	1130948	1132722
DPSCF300020	4994	7862
DPSCF300020	14877	16215
DPSCF300020	28960	30869
DPSCF300020	61784	63142
DPSCF300020	65209	66567
DPSCF300020	79934	83206
DPSCF300020	83506	86776
DPSCF300020	125341	126384
DPSCF300020	180419	184003
DPSCF300020	184006	187592
DPSCF300020	332667	334864
DPSCF300020	334867	337077
DPSCF300020	669579	671287
DPSCF300020	688658	694923
DPSCF300020	694926	701177
DPSCF300020	741910	748688
DPSCF300020	748691	755472
DPSCF300020	917348	919082
DPSCF300020	1002801	1006696
DPSCF300020	1041523	1043739
DPSCF300020	1043981	1045696
DPSCF300020	1107646	1108763
DPSCF300020	1143391	1144532
DPSCF300020	1169390	1170643
DPSCF300020	1172081	1177527
DPSCF300020	1177840	1179051
DPSCF300020	1180659	1182147
DPSCF300020	1182681	1185220
DPSCF300020	1185661	1187193
DPSCF300021	43290	45456
DPSCF300021	54460	55927
DPSCF300021	286648	289051
DPSCF300021	291057	293418
DPSCF300021	309573	312957
DPSCF300021	313073	316457
DPSCF300021	374782	379995
DPSCF300021	379998	381093
DPSCF300021	381241	384229
DPSCF300021	444659	447727
DPSCF300021	448095	449774
DPSCF300021	449835	453296
DPSCF300021	536558	539314
DPSCF300021	539317	542073
DPSCF300021	549121	551373
DPSCF300021	556022	558347
DPSCF300021	578191	579298
DPSCF300021	579539	580851
DPSCF300021	582099	583234
DPSCF300021	583236	584551
DPSCF300021	692935	694014
DPSCF300021	725718	726821
DPSCF300021	780154	781963
DPSCF300021	783522	785332
DPSCF300021	846254	849561
DPSCF300021	849682	852984
DPSCF300021	909214	911714
DPSCF300021	913657	916157
DPSCF300021	1071397	1075955
DPSCF300021	1078054	1079381
DPSCF300021	1079425	1081453
DPSCF300021	1081646	1082790
DPSCF300021	1087238	1089214
DPSCF300021	1091693	1093607
DPSCF300021	1097130	1098907
DPSCF300021	1115789	1118301
DPSCF300021	1119258	1121818
DPSCF300021	1134863	1136197
DPSCF300021	1136819	1140582
DPSCF300021	1141648	1142969
DPSCF300021	1143595	1147355
DPSCF300021	1182840	1184150
DPSCF300021	1185037	1186336
DPSCF300021	1241803	1243291
DPSCF300021	1243294	1244771
DPSCF300021	1262503	1264897
DPSCF300021	1266829	1267962
DPSCF300021	1270310	1271495
DPSCF300021	1278622	1279910
DPSCF300021	1298056	1299215
DPSCF300021	1304801	1307264
DPSCF300021	1308374	1309533
DPSCF300021	1329688	1331573
DPSCF300021	1374367	1375437
DPSCF300021	1375743	1376812
DPSCF300021	1440142	1442518
DPSCF300021	1443778	1446156
DPSCF300021	1467261	1477361
DPSCF300022	2788	5580
DPSCF300022	6639	9401
DPSCF300022	76210	77549
DPSCF300022	77890	79224
DPSCF300022	132465	133713
DPSCF300022	133913	138937
DPSCF300022	139139	140430
DPSCF300022	144435	145619
DPSCF300022	145819	150833
DPSCF300022	151608	152884
DPSCF300022	243528	247099
DPSCF300022	247266	250820
DPSCF300022	267518	268532
DPSCF300022	292322	295048
DPSCF300022	295604	298337
DPSCF300022	320543	323420
DPSCF300022	325603	328440
DPSCF300022	342790	345218
DPSCF300022	345603	350318
DPSCF300022	350327	352757
DPSCF300022	352839	356461
DPSCF300022	356913	358014
DPSCF300022	370601	372971
DPSCF300022	373566	374957
DPSCF300022	375754	378147
DPSCF300022	378344	379681
DPSCF300022	410401	411475
DPSCF300022	499739	500822
DPSCF300022	550158	551260
DPSCF300022	645011	647340
DPSCF300022	647343	649662
DPSCF300022	698726	700062
DPSCF300022	700232	701679
DPSCF300022	733969	735066
DPSCF300022	774386	786104
DPSCF300022	824640	829909
DPSCF300022	830013	831036
DPSCF300022	831245	836471
DPSCF300022	836628	837656
DPSCF300022	872374	881270
DPSCF300022	881272	882408
DPSCF300022	882411	884367
DPSCF300022	884416	891309
DPSCF300022	891502	892636
DPSCF300022	923294	925564
DPSCF300022	926885	929175
DPSCF300022	931366	932611
DPSCF300022	1008321	1009447
DPSCF300022	1121245	1122561
DPSCF300022	1189778	1191570
DPSCF300022	1192346	1194892
DPSCF300022	1194894	1196722
DPSCF300022	1197451	1198970
DPSCF300022	1199519	1201178
DPSCF300022	1595196	1597807
DPSCF300022	1598029	1599225
DPSCF300022	1600392	1602997
DPSCF300022	1973433	1975085
DPSCF300022	1975617	1976861
DPSCF300022	1977098	1978822
DPSCF300022	1980481	1982523
DPSCF300023	8334	9955
DPSCF300023	10126	15149
DPSCF300023	15204	19637
DPSCF300023	19793	22191
DPSCF300023	49014	50352
DPSCF300023	60110	61299
DPSCF300023	62773	64151
DPSCF300023	64219	65371
DPSCF300023	65392	68920
DPSCF300023	69458	71100
DPSCF300023	71745	73016
DPSCF300023	73392	75098
DPSCF300023	76851	78893
DPSCF300023	93340	95229
DPSCF300023	99138	101070
DPSCF300023	196952	198012
DPSCF300023	311271	312911
DPSCF300023	410743	411799
DPSCF300023	411801	412857
DPSCF300023	648478	649965
DPSCF300023	732647	734522
DPSCF300023	736280	738153
DPSCF300023	759873	762236
DPSCF300023	762239	764592
DPSCF300023	788674	789727
DPSCF300023	886141	887784
DPSCF300023	910571	913466
DPSCF300023	913519	916429
DPSCF300023	976846	977870
DPSCF300023	1050347	1053720
DPSCF300023	1075963	1078394
DPSCF300023	1080764	1083198
DPSCF300024	69	7133
DPSCF300024	7190	9921
DPSCF300024	31968	33575
DPSCF300024	33708	35311
DPSCF300024	39100	40177
DPSCF300024	41513	42716
DPSCF300024	87890	90506
DPSCF300024	91504	94108
DPSCF300024	238212	241029
DPSCF300024	242374	245886
DPSCF300024	246998	250520
DPSCF300024	409626	411410
DPSCF300024	412659	414442
DPSCF300024	647986	651680
DPSCF300024	652280	655971
DPSCF300024	910635	911722
DPSCF300024	911915	913371
DPSCF300024	913559	914657
DPSCF300024	914774	916229
DPSCF300024	921186	922215
DPSCF300024	956259	957644
DPSCF300024	992628	994101
DPSCF300024	1008022	1009337
DPSCF300024	1009702	1011007
DPSCF300024	1014581	1016484
DPSCF300024	1016816	1021440
DPSCF300025	57820	58986
DPSCF300025	68032	69265
DPSCF300025	99839	101897
DPSCF300025	102758	104818
DPSCF300025	134205	136060
DPSCF300025	136351	139752
DPSCF300025	139873	143270
DPSCF300025	143741	147176
DPSCF300025	321200	322347
DPSCF300025	342933	345594
DPSCF300025	346132	348794
DPSCF300025	401081	402298
DPSCF300025	407382	409010
DPSCF300025	502042	503094
DPSCF300025	678342	680495
DPSCF300025	680505	682673
DPSCF300025	682686	684395
DPSCF300025	684433	685519
DPSCF300025	686265	687984
DPSCF300025	688023	689107
DPSCF300025	738843	739954
DPSCF300025	742014	743125
DPSCF300025	755948	757012
DPSCF300025	796499	798241
DPSCF300025	800190	801862
DPSCF300025	879074	880561
DPSCF300025	882703	884093
DPSCF300025	885166	886496
DPSCF300025	887457	888788
DPSCF300025	907627	908865
DPSCF300026	16250	19133
DPSCF300026	20134	23019
DPSCF300026	270662	271903
DPSCF300026	277344	278585
DPSCF300026	326539	327554
DPSCF300026	381821	385305
DPSCF300026	386114	389595
DPSCF300026	411243	412295
DPSCF300026	412534	416033
DPSCF300026	416080	417123
DPSCF300026	417431	420906
DPSCF300026	469596	470724
DPSCF300026	470726	471871
DPSCF300026	607580	609589
DPSCF300026	610115	612127
DPSCF300026	674939	677608
DPSCF300026	677618	680286
DPSCF300026	733036	734292
DPSCF300026	754283	756261
DPSCF300026	758350	760301
DPSCF300026	767635	768851
DPSCF300026	789786	791179
DPSCF300026	792220	793595
DPSCF300026	866877	868027
DPSCF300026	871642	872765
DPSCF300026	887646	890341
DPSCF300026	929520	930886
DPSCF300026	931748	933276
DPSCF300026	935051	936179
DPSCF300026	936366	937730
DPSCF300026	938574	940116
DPSCF300026	941130	942975
DPSCF300026	985875	987152
DPSCF300026	1015449	1018263
DPSCF300026	1018584	1021405
DPSCF300026	1035434	1037716
DPSCF300026	1037785	1039223
DPSCF300026	1040010	1043729
DPSCF300026	1053678	1054813
DPSCF300026	1093358	1094924
DPSCF300026	1169396	1170526
DPSCF300027	1695	3576
DPSCF300027	9531	11404
DPSCF300027	13014	14887
DPSCF300027	17681	19530
DPSCF300027	131374	132783
DPSCF300027	231158	233950
DPSCF300027	325398	326974
DPSCF300027	328673	330292
DPSCF300027	344468	347647
DPSCF300027	348143	351323
DPSCF300027	361189	364808
DPSCF300027	365474	369088
DPSCF300027	395825	397426
DPSCF300027	549719	552150
DPSCF300027	552157	554585
DPSCF300027	569297	572487
DPSCF300027	572534	575720
DPSCF300027	580812	582570
DPSCF300027	635692	638874
DPSCF300027	639774	642262
DPSCF300027	643531	646727
DPSCF300027	647212	649727
DPSCF300027	702875	705522
DPSCF300027	706573	709217
DPSCF300027	733795	735160
DPSCF300027	735683	737048
DPSCF300027	786010	787393
DPSCF300027	789158	790553
DPSCF300027	822107	823182
DPSCF300027	957280	958686
DPSCF300027	959959	961102
DPSCF300027	964100	965239
DPSCF300027	1013381	1014634
DPSCF300027	1016363	1017619
DPSCF300027	1092570	1095542
DPSCF300027	1095934	1098933
DPSCF300027	1104589	1105801
DPSCF300027	1105804	1107027
DPSCF300027	1333547	1338843
DPSCF300027	1340344	1345641
DPSCF300027	1456437	1458656
DPSCF300028	11404	12822
DPSCF300028	46162	47415
DPSCF300028	48644	49897
DPSCF300028	53928	56944
DPSCF300028	57890	60908
DPSCF300028	553389	554943
DPSCF300028	555058	556617
DPSCF300028	750505	752686
DPSCF300028	782287	783351
DPSCF300028	819944	822574
DPSCF300028	838543	839960
DPSCF300028	840783	842419
DPSCF300028	842781	844410
DPSCF300028	1070537	1071892
DPSCF300028	1071957	1073310
DPSCF300028	1199156	1200478
DPSCF300028	1261547	1262682
DPSCF300028	1387077	1388752
DPSCF300028	1394359	1396026
DPSCF300028	1561362	1563009
DPSCF300028	1563475	1565122
DPSCF300028	1632712	1633857
DPSCF300028	1822468	1826438
DPSCF300028	1826492	1828591
DPSCF300028	1831353	1836988
DPSCF300028	1846949	1848090
DPSCF300029	41210	42930
DPSCF300029	43987	45709
DPSCF300029	48193	50506
DPSCF300029	56328	57423
DPSCF300029	66283	68544
DPSCF300029	85981	87749
DPSCF300029	87752	89516
DPSCF300029	266522	269218
DPSCF300029	269577	272264
DPSCF300029	296398	297898
DPSCF300029	298082	299414
DPSCF300029	299459	300846
DPSCF300029	308970	310022
DPSCF300029	312013	313083
DPSCF300029	315477	316571
DPSCF300029	350148	353055
DPSCF300029	378785	380077
DPSCF300029	380079	381366
DPSCF300029	427173	428498
DPSCF300029	429177	430927
DPSCF300029	433060	434150
DPSCF300029	435907	437242
DPSCF300029	437962	439712
DPSCF300029	442551	443604
DPSCF300029	631567	632834
DPSCF300029	633884	635158
DPSCF300029	652791	654738
DPSCF300029	814282	816121
DPSCF300029	817095	818949
DPSCF300029	873211	874296
DPSCF300029	875954	878706
DPSCF300029	881100	883856
DPSCF300029	957865	962628
DPSCF300029	964744	969309
DPSCF300029	974145	978911
DPSCF300029	999098	1000101
DPSCF300029	1090550	1092874
DPSCF300029	1093137	1097980
DPSCF300029	1098629	1105782
DPSCF300029	1138446	1140695
DPSCF300029	1167144	1169060
DPSCF300029	1180697	1182288
DPSCF300029	1184113	1186512
DPSCF300029	1189327	1190894
DPSCF300029	1215627	1217041
DPSCF300029	1217772	1219152
DPSCF300029	1220070	1221315
DPSCF300029	1221747	1223138
DPSCF300029	1246587	1247591
DPSCF300029	1272246	1273248
DPSCF300029	1298494	1301446
DPSCF300029	1302212	1308454
DPSCF300030	3019	4828
DPSCF300030	5332	6677
DPSCF300030	6742	8059
DPSCF300030	16148	18656
DPSCF300030	18893	21392
DPSCF300030	29022	30052
DPSCF300030	31174	32204
DPSCF300030	34772	36472
DPSCF300030	50620	52555
DPSCF300030	54273	56173
DPSCF300030	56233	57426
DPSCF300030	60028	61687
DPSCF300030	62715	64374
DPSCF300030	96874	99501
DPSCF300030	99948	102023
DPSCF300030	300992	302254
DPSCF300030	339402	340658
DPSCF300030	373431	375348
DPSCF300030	378853	379876
DPSCF300030	379904	381706
DPSCF300030	381712	383924
DPSCF300030	384683	385739
DPSCF300030	461322	463060
DPSCF300030	467561	470348
DPSCF300030	471489	474473
DPSCF300030	475673	478658
DPSCF300030	502616	503762
DPSCF300030	710376	711499
DPSCF300030	711649	712809
DPSCF300030	835563	837034
DPSCF300030	890942	892991
DPSCF300030	911373	912849
DPSCF300030	964509	965686
DPSCF300030	988737	989881
DPSCF300030	1023095	1024746
DPSCF300030	1046527	1047583
DPSCF300030	1058103	1059995
DPSCF300030	1060761	1062653
DPSCF300030	1069126	1070647
DPSCF300030	1128879	1131375
DPSCF300030	1191735	1196116
DPSCF300030	1197530	1201907
DPSCF300030	1204694	1206518
DPSCF300030	1208443	1210263
DPSCF300030	1235405	1237928
DPSCF300030	1238013	1240569
DPSCF300030	1241200	1243722
DPSCF300030	1243794	1246350
DPSCF300030	1281035	1282252
DPSCF300030	1293361	1294989
DPSCF300030	1294995	1296495
DPSCF300030	1298123	1300650
DPSCF300030	1301401	1303068
DPSCF300031	219880	222593
DPSCF300031	226191	228868
DPSCF300031	247519	249304
DPSCF300031	249466	251381
DPSCF300031	254911	256830
DPSCF300031	324135	325206
DPSCF300031	385976	388447
DPSCF300031	438471	440180
DPSCF300031	440395	442132
DPSCF300031	442137	443849
DPSCF300031	444033	445783
DPSCF300031	476424	479526
DPSCF300031	479959	483047
DPSCF300031	498956	499963
DPSCF300031	500236	501339
DPSCF300031	521466	524246
DPSCF300031	552349	554055
DPSCF300031	595563	596715
DPSCF300031	598456	599600
DPSCF300031	617626	621423
DPSCF300031	621426	625223
DPSCF300031	765221	769171
DPSCF300031	769174	773112
DPSCF300031	911025	913775
DPSCF300031	914223	916968
DPSCF300031	921184	922583
DPSCF300031	925055	926454
DPSCF300031	929939	930991
DPSCF300031	934708	935761
DPSCF300031	955844	957072
DPSCF300031	999209	1000358
DPSCF300032	9446	10801
DPSCF300032	17348	19533
DPSCF300032	20183	22366
DPSCF300032	89332	90456
DPSCF300032	140212	141288
DPSCF300032	153222	154743
DPSCF300032	186691	188065
DPSCF300032	189126	190507
DPSCF300032	299508	302797
DPSCF300032	302937	306224
DPSCF300032	329809	334238
DPSCF300032	337253	341656
DPSCF300032	371482	375048
DPSCF300032	375118	378671
DPSCF300032	397548	398760
DPSCF300032	427553	430061
DPSCF300032	431176	433678
DPSCF300032	494796	496138
DPSCF300032	514773	517142
DPSCF300032	518756	521120
DPSCF300032	532196	535002
DPSCF300032	535730	538452
DPSCF300032	557738	558915
DPSCF300032	562163	563354
DPSCF300032	817462	818477
DPSCF300032	818542	821424
DPSCF300032	821552	823179
DPSCF300032	823182	824201
DPSCF300032	824210	827081
DPSCF300032	827462	829106
DPSCF300032	832915	834444
DPSCF300032	839549	840693
DPSCF300032	840778	842412
DPSCF300032	898770	900027
DPSCF300032	900062	902890
DPSCF300032	902893	904155
DPSCF300032	904190	907018
DPSCF300032	972887	974305
DPSCF300032	974308	975723
DPSCF300032	985432	989575
DPSCF300032	989577	993624
DPSCF300033	9036	10768
DPSCF300033	58399	60144
DPSCF300033	160694	164466
DPSCF300033	164469	168249
DPSCF300033	227208	228305
DPSCF300033	255596	256985
DPSCF300033	316167	317357
DPSCF300033	319722	321382
DPSCF300033	322416	326405
DPSCF300033	326659	327850
DPSCF300033	331985	332993
DPSCF300033	333379	335737
DPSCF300033	335785	337386
DPSCF300033	424366	425902
DPSCF300033	425933	427469
DPSCF300033	528740	530187
DPSCF300033	810689	811797
DPSCF300033	973158	974738
DPSCF300033	974992	978990
DPSCF300033	980629	982209
DPSCF300033	982211	986212
DPSCF300033	1153624	1157839
DPSCF300033	1224772	1225996
DPSCF300033	1265098	1266176
DPSCF300033	1266654	1267732
DPSCF300034	25609	27191
DPSCF300034	29409	30975
DPSCF300034	36625	43195
DPSCF300034	49589	56157
DPSCF300034	76902	78170
DPSCF300034	79279	80547
DPSCF300034	210824	211930
DPSCF300034	214553	215628
DPSCF300034	230995	233402
DPSCF300034	233421	234958
DPSCF300034	235089	237464
DPSCF300034	237970	239511
DPSCF300034	319570	324197
DPSCF300034	324218	326033
DPSCF300034	326035	327819
DPSCF300034	327848	328857
DPSCF300034	361542	362604
DPSCF300034	362735	364370
DPSCF300034	364998	366258
DPSCF300034	366300	367613
DPSCF300034	367650	368705
DPSCF300034	368861	370495
DPSCF300034	370971	372238
DPSCF300034	372281	373600
DPSCF300034	395956	398598
DPSCF300034	399686	402326
DPSCF300034	478967	480255
DPSCF300034	671175	672352
DPSCF300034	672354	673533
DPSCF300034	690913	691921
DPSCF300034	955899	959761
DPSCF300034	962206	963929
DPSCF300034	963964	966105
DPSCF300034	989802	994531
DPSCF300034	994645	995792
DPSCF300034	997386	998569
DPSCF300034	1000893	1002719
DPSCF300034	1002787	1005645
DPSCF300034	1005758	1006888
DPSCF300034	1006927	1008369
DPSCF300034	1010015	1011198
DPSCF300034	1021983	1024106
DPSCF300034	1026276	1027691
DPSCF300034	1028632	1030039
DPSCF300034	1040914	1042185
DPSCF300034	1044143	1045703
DPSCF300034	1046666	1050293
DPSCF300034	1051257	1053852
DPSCF300034	1084612	1086451
DPSCF300034	1086453	1089599
DPSCF300034	1090872	1092712
DPSCF300034	1092798	1095760
DPSCF300034	1108479	1109948
DPSCF300034	1112104	1113511
DPSCF300034	1168192	1173845
DPSCF300035	2726	3867
DPSCF300035	71875	73958
DPSCF300035	74295	76389
DPSCF300035	90122	92551
DPSCF300035	92572	94980
DPSCF300035	95222	98294
DPSCF300035	98626	100270
DPSCF300035	101347	104858
DPSCF300035	105789	108222
DPSCF300035	108507	110891
DPSCF300035	111267	114978
DPSCF300035	115193	116820
DPSCF300035	117863	121358
DPSCF300035	141636	142802
DPSCF300035	152863	155901
DPSCF300035	156481	162690
DPSCF300035	163999	167005
DPSCF300035	167553	173747
DPSCF300035	289438	290925
DPSCF300035	353692	357166
DPSCF300035	357658	359128
DPSCF300035	359177	361207
DPSCF300035	375414	376423
DPSCF300035	426171	428800
DPSCF300035	429815	432440
DPSCF300035	740257	743176
DPSCF300035	743692	746610
DPSCF300035	817659	820105
DPSCF300035	899939	901069
DPSCF300035	1126669	1129445
DPSCF300035	1144092	1145233
DPSCF300035	1145352	1146509
DPSCF300035	1186670	1189657
DPSCF300035	1192374	1193551
DPSCF300035	1194470	1195646
DPSCF300035	1219988	1221574
DPSCF300035	1253598	1257467
DPSCF300035	1257514	1262710
DPSCF300035	1263757	1267526
DPSCF300035	1267544	1271406
DPSCF300035	1271408	1276613
DPSCF300035	1277871	1281642
DPSCF300035	1333316	1335025
DPSCF300035	1345709	1346983
DPSCF300035	1384792	1385813
DPSCF300035	1395887	1396969
DPSCF300035	1407308	1408417
DPSCF300035	1422437	1424146
DPSCF300035	1537053	1539107
DPSCF300036	12995	14316
DPSCF300036	87316	90952
DPSCF300036	91445	95042
DPSCF300036	108941	110043
DPSCF300036	110622	111726
DPSCF300036	149458	151450
DPSCF300036	302458	303755
DPSCF300036	307394	308420
DPSCF300036	308424	309440
DPSCF300036	451885	453134
DPSCF300036	454948	456191
DPSCF300036	546551	548447
DPSCF300036	548449	550321
DPSCF300036	568481	571169
DPSCF300036	572096	573517
DPSCF300036	574116	575446
DPSCF300036	635853	638858
DPSCF300036	639429	642441
DPSCF300036	691520	692831
DPSCF300036	693395	694735
DPSCF300036	765666	766712
DPSCF300036	821514	823089
DPSCF300036	823521	825209
DPSCF300036	825268	829787
DPSCF300036	830335	831867
DPSCF300036	832582	836556
DPSCF300036	931297	933151
DPSCF300036	934180	935301
DPSCF300037	1	1578
DPSCF300037	2827	4126
DPSCF300037	54789	56824
DPSCF300037	57621	59751
DPSCF300037	87458	88931
DPSCF300037	94362	95480
DPSCF300037	96959	98797
DPSCF300037	129919	131107
DPSCF300037	131753	133452
DPSCF300037	133584	134773
DPSCF300037	135401	137103
DPSCF300037	338252	339968
DPSCF300037	340465	342183
DPSCF300037	356836	359609
DPSCF300037	359835	362605
DPSCF300037	366876	368216
DPSCF300037	368303	369637
DPSCF300037	579365	580655
DPSCF300037	580754	582061
DPSCF300037	716137	717190
DPSCF300037	717302	718351
DPSCF300037	875339	876898
DPSCF300037	906786	910922
DPSCF300037	910925	915066
DPSCF300038	174461	176679
DPSCF300038	177080	179299
DPSCF300038	240178	241318
DPSCF300038	241462	242599
DPSCF300038	319080	320284
DPSCF300038	322484	323688
DPSCF300038	343253	344678
DPSCF300038	345441	346765
DPSCF300038	349215	350294
DPSCF300038	352383	353388
DPSCF300038	420204	421531
DPSCF300038	460376	461454
DPSCF300038	462649	463727
DPSCF300038	484807	486797
DPSCF300038	488528	490517
DPSCF300038	537747	541416
DPSCF300038	541419	545087
DPSCF300038	610773	612172
DPSCF300038	613231	614632
DPSCF300038	688500	694788
DPSCF300038	694829	701086
DPSCF300038	760981	764249
DPSCF300038	765554	768836
DPSCF300038	797547	799597
DPSCF300038	800747	802785
DPSCF300038	819231	820674
DPSCF300038	825909	827375
DPSCF300038	832419	836145
DPSCF300038	838574	842293
DPSCF300038	856381	858190
DPSCF300038	859447	861634
DPSCF300038	869859	875992
DPSCF300038	877499	881888
DPSCF300038	900669	901697
DPSCF300038	919150	920632
DPSCF300038	922366	923680
DPSCF300038	932436	934578
DPSCF300038	969136	970210
DPSCF300038	970764	973936
DPSCF300038	974287	979249
DPSCF300038	979384	982853
DPSCF300038	1027006	1028333
DPSCF300038	1028396	1029756
DPSCF300038	1137397	1141065
DPSCF300038	1141068	1144732
DPSCF300038	1161162	1162328
DPSCF300038	1173134	1175131
DPSCF300038	1176677	1178664
DPSCF300038	1196045	1197820
DPSCF300038	1198968	1200017
DPSCF300038	1201672	1204402
DPSCF300038	1220698	1222352
DPSCF300038	1223990	1227240
DPSCF300038	1250209	1253803
DPSCF300038	1254225	1257828
DPSCF300038	1258839	1259854
DPSCF300038	1264370	1267518
DPSCF300038	1270686	1274197
DPSCF300038	1274200	1277349
DPSCF300038	1281254	1284617
DPSCF300038	1303657	1304905
DPSCF300038	1325796	1327172
DPSCF300038	1350476	1351804
DPSCF300039	21449	23046
DPSCF300039	24154	25751
DPSCF300039	386634	388833
DPSCF300039	390295	392483
DPSCF300039	500190	501673
DPSCF300039	502305	503788
DPSCF300039	513168	514379
DPSCF300039	526400	528835
DPSCF300039	531544	533499
DPSCF300039	535316	537761
DPSCF300039	540031	541059
DPSCF300039	558519	560430
DPSCF300039	563356	565269
DPSCF300039	568066	569383
DPSCF300039	576845	579227
DPSCF300039	579373	581727
DPSCF300039	584195	585482
DPSCF300039	586119	587417
DPSCF300039	662481	663601
DPSCF300039	666511	671585
DPSCF300039	746817	748007
DPSCF300039	749702	751248
DPSCF300039	769134	772375
DPSCF300039	775553	779024
DPSCF300039	788681	790347
DPSCF300039	790736	792400
DPSCF300039	794418	798716
DPSCF300039	799331	803701
DPSCF300039	823662	826933
DPSCF300039	827976	831247
DPSCF300039	843086	845896
DPSCF300039	846292	849100
DPSCF300039	869276	870684
DPSCF300039	870693	872108
DPSCF300039	891560	895893
DPSCF300039	897374	900407
DPSCF300039	901376	904129
DPSCF300039	907459	910482
DPSCF300039	941797	944519
DPSCF300039	945414	948137
DPSCF300040	4454	5893
DPSCF300040	12764	14331
DPSCF300040	36938	39364
DPSCF300040	40551	42979
DPSCF300040	53962	54977
DPSCF300040	58652	60282
DPSCF300040	60284	61915
DPSCF300040	62651	63714
DPSCF300040	64568	66150
DPSCF300040	66257	67327
DPSCF300040	68279	69855
DPSCF300040	92507	94207
DPSCF300040	94306	96007
DPSCF300040	133078	135747
DPSCF300040	140377	142999
DPSCF300040	203298	204733
DPSCF300040	210826	212703
DPSCF300040	212756	215611
DPSCF300040	233754	234801
DPSCF300040	235735	236805
DPSCF300040	237889	240782
DPSCF300040	242108	243175
DPSCF300040	244408	247300
DPSCF300040	300665	302251
DPSCF300040	302423	303997
DPSCF300040	355792	356910
DPSCF300040	358173	361892
DPSCF300040	362903	366601
DPSCF300040	400446	404239
DPSCF300040	404292	406318
DPSCF300040	418795	420247
DPSCF300040	421477	423278
DPSCF300040	423280	424920
DPSCF300040	425102	426553
DPSCF300040	427755	429273
DPSCF300040	429805	431624
DPSCF300040	446537	448480
DPSCF300040	530425	531879
DPSCF300040	543897	546818
DPSCF300040	637562	638996
DPSCF300040	668687	672186
DPSCF300040	672333	675830
DPSCF300040	737714	743867
DPSCF300040	743870	750033
DPSCF300041	110	1176
DPSCF300041	1265	10469
DPSCF300041	10846	13696
DPSCF300041	43380	45253
DPSCF300041	47059	48627
DPSCF300041	48630	50502
DPSCF300041	51981	53549
DPSCF300041	131796	134323
DPSCF300041	182296	184178
DPSCF300041	186440	188322
DPSCF300041	188324	190239
DPSCF300041	238016	243562
DPSCF300041	243832	249369
DPSCF300041	249583	251265
DPSCF300041	324504	327100
DPSCF300041	328254	330850
DPSCF300041	333652	334964
DPSCF300041	342001	344439
DPSCF300041	344474	349727
DPSCF300041	349729	352142
DPSCF300041	352177	357434
DPSCF300041	418470	419765
DPSCF300041	420550	421807
DPSCF300041	421933	423226
DPSCF300041	424245	425502
DPSCF300041	582408	588224
DPSCF300041	588526	590615
DPSCF300041	590632	594340
DPSCF300041	633670	637298
DPSCF300041	638901	640934
DPSCF300041	640964	644593
DPSCF300041	647476	649509
DPSCF300041	795022	796301
DPSCF300041	796638	802310
DPSCF300041	802636	803910
DPSCF300041	804201	809822
DPSCF300041	971715	973430
DPSCF300041	975426	977141
DPSCF300041	978297	979843
DPSCF300041	979845	981394
DPSCF300041	1122218	1124211
DPSCF300041	1124721	1127951
DPSCF300041	1128069	1130068
DPSCF300041	1130641	1133887
DPSCF300041	1172897	1175853
DPSCF300041	1178406	1181370
DPSCF300041	1395181	1396509
DPSCF300041	1521775	1524410
DPSCF300041	1524748	1528895
DPSCF300041	1530118	1532760
DPSCF300041	1533199	1537344
DPSCF300041	1592281	1593632
DPSCF300041	1595612	1596966
DPSCF300041	1797294	1800213
DPSCF300041	1800360	1803291
DPSCF300041	1935837	1938876
DPSCF300041	1939366	1942391
DPSCF300041	1944165	1946758
DPSCF300041	1948135	1950726
DPSCF300041	1953631	1957258
DPSCF300041	1957261	1960885
DPSCF300041	1963720	1965141
DPSCF300041	1965340	1970730
DPSCF300041	1973190	1978556
DPSCF300041	2278468	2279782
DPSCF300041	2279798	2281138
DPSCF300041	2335334	2336440
DPSCF300041	2341242	2342626
DPSCF300041	2342728	2343738
DPSCF300041	2353162	2354751
DPSCF300041	2354794	2356249
DPSCF300041	2357422	2359649
DPSCF300041	2359693	2361240
DPSCF300042	205	5603
DPSCF300042	9987	11956
DPSCF300042	92376	94332
DPSCF300042	94335	96301
DPSCF300042	119879	122115
DPSCF300042	123168	124735
DPSCF300042	267813	269734
DPSCF300042	271435	273354
DPSCF300042	357554	358622
DPSCF300042	358625	359702
DPSCF300042	467286	470043
DPSCF300042	470936	473693
DPSCF300042	583841	587414
DPSCF300042	588301	591872
DPSCF300042	594951	601051
DPSCF300042	601054	604690
DPSCF300042	604813	607162
DPSCF300042	629784	630828
DPSCF300042	646796	647803
DPSCF300042	654611	655892
DPSCF300042	658428	659709
DPSCF300042	676100	677164
DPSCF300042	678165	679232
DPSCF300042	699566	702797
DPSCF300042	703161	706462
DPSCF300042	732771	742351
DPSCF300042	743440	753030
DPSCF300042	880852	883654
DPSCF300042	884373	888430
DPSCF300042	890785	892044
DPSCF300042	894135	895938
DPSCF300042	897116	899618
DPSCF300042	930204	932352
DPSCF300042	934587	937034
DPSCF300042	937639	940096
DPSCF300042	948243	950970
DPSCF300042	951914	954600
DPSCF300042	962881	963907
DPSCF300042	1006286	1008575
DPSCF300042	1096724	1099517
DPSCF300042	1100181	1102973
DPSCF300042	1140966	1142094
DPSCF300042	1142896	1144025
DPSCF300042	1161737	1164875
DPSCF300042	1166480	1169637
DPSCF300042	1187448	1189273
DPSCF300042	1190595	1192422
DPSCF300042	1202227	1204132
DPSCF300042	1205144	1207151
DPSCF300042	1208378	1210436
DPSCF300042	1249570	1250990
DPSCF300042	1300951	1303152
DPSCF300042	1303560	1307849
DPSCF300042	1308288	1312578
DPSCF300042	1312639	1314722
DPSCF300042	1389348	1390585
DPSCF300042	1393321	1394612
DPSCF300042	1435174	1438604
DPSCF300042	1438707	1442140
DPSCF300042	1535460	1537538
DPSCF300042	1537638	1539719
DPSCF300042	1554459	1561039
DPSCF300042	1561042	1566387
DPSCF300042	1566459	1567620
DPSCF300042	1594291	1597010
DPSCF300042	1610978	1612071
DPSCF300042	1621020	1622405
DPSCF300042	1622510	1623600
DPSCF300042	1629753	1631136
DPSCF300042	1631138	1632224
DPSCF300042	1644210	1646227
DPSCF300042	1669981	1671039
DPSCF300042	1672893	1674122
DPSCF300042	1685336	1686366
DPSCF300042	1686368	1687407
DPSCF300042	1774558	1775605
DPSCF300043	143872	145467
DPSCF300043	210738	216877
DPSCF300043	219116	225244
DPSCF300043	367030	369589
DPSCF300043	397500	399791
DPSCF300043	399915	402205
DPSCF300043	452047	455078
DPSCF300043	455247	460293
DPSCF300043	460351	462399
DPSCF300043	506849	508300
DPSCF300043	508302	510171
DPSCF300043	510461	511914
DPSCF300043	512097	513952
DPSCF300043	576029	578747
DPSCF300043	587245	588344
DPSCF300043	588880	589987
DPSCF300043	610925	613566
DPSCF300043	614692	616097
DPSCF300043	616413	618974
DPSCF300043	620681	622068
DPSCF300043	644689	646186
DPSCF300043	647276	648774
DPSCF300043	653959	656199
DPSCF300043	657541	659780
DPSCF300043	660419	663940
DPSCF300043	665000	668435
DPSCF300043	728619	733105
DPSCF300043	733328	735451
DPSCF300043	735454	740031
DPSCF300043	740252	742375
DPSCF300043	755112	757680
DPSCF300043	758536	761102
DPSCF300043	782529	784081
DPSCF300043	810499	812989
DPSCF300043	812991	815481
DPSCF300043	824299	825367
DPSCF300043	866577	867882
DPSCF300043	879894	881215
DPSCF300043	903345	904857
DPSCF300043	935297	936417
DPSCF300043	980567	982250
DPSCF300043	982532	984317
DPSCF300043	984320	986004
DPSCF300043	986303	988115
DPSCF300043	996542	997941
DPSCF300043	998825	999856
DPSCF300043	1001914	1003313
DPSCF300043	1005673	1006693
DPSCF300043	1069945	1071384
DPSCF300043	1114833	1116707
DPSCF300044	44745	46006
DPSCF300044	93125	94833
DPSCF300044	119694	121410
DPSCF300044	124768	126484
DPSCF300044	154281	156344
DPSCF300044	268509	269644
DPSCF300044	281380	282593
DPSCF300044	287306	288972
DPSCF300044	289949	291227
DPSCF300044	316056	317625
DPSCF300044	338133	339259
DPSCF300044	339405	340793
DPSCF300044	341683	342801
DPSCF300044	343031	344399
DPSCF300044	431939	432977
DPSCF300044	433647	434685
DPSCF300044	451992	453515
DPSCF300044	478084	480079
DPSCF300044	480505	482511
DPSCF300044	490383	497696
DPSCF300044	507548	508920
DPSCF300044	509035	510409
DPSCF300044	522602	523691
DPSCF300044	523693	524782
DPSCF300044	529622	532092
DPSCF300044	533172	535645
DPSCF300044	536092	537144
DPSCF300044	537741	539179
DPSCF300044	539576	540668
DPSCF300044	560410	561648
DPSCF300044	564700	565951
DPSCF300044	675275	677615
DPSCF300044	678001	680166
DPSCF300044	680734	682915
DPSCF300044	688039	691581
DPSCF300044	692305	694328
DPSCF300044	694392	699812
DPSCF300044	705734	707536
DPSCF300044	735703	737435
DPSCF300044	741165	742911
DPSCF300044	744366	747608
DPSCF300044	747848	751101
DPSCF300044	775659	777490
DPSCF300044	838232	839961
DPSCF300044	840095	841823
DPSCF300044	906602	909529
DPSCF300044	910278	913211
DPSCF300044	923786	924803
DPSCF300044	924805	925822
DPSCF300045	71702	72813
DPSCF300045	72816	73892
DPSCF300045	79158	82169
DPSCF300045	82624	85650
DPSCF300045	92739	94240
DPSCF300045	94334	98473
DPSCF300045	99296	101013
DPSCF300045	101058	102560
DPSCF300045	102661	104346
DPSCF300045	104656	106031
DPSCF300045	106033	111674
DPSCF300045	112376	115638
DPSCF300045	115735	117423
DPSCF300045	118124	119494
DPSCF300045	240639	241785
DPSCF300045	441995	444739
DPSCF300045	445612	448356
DPSCF300045	484099	485180
DPSCF300045	487677	488709
[truncated: 8,800 more rows]

## Sheet: B. mori
Scaffold_infor	Start	End
nscaf1071	353381	354637
nscaf1071	358932	360194
nscaf1071	376364	377655
nscaf1071	1063522	1065454
nscaf1071	1132025	1133380
nscaf1071	1151082	1153462
nscaf1071	1299460	1300476
nscaf1108	4758	7151
nscaf1108	9694	10855
nscaf1108	13726	14848
nscaf1108	44181	45320
nscaf1108	346520	347832
nscaf1108	655156	656285
nscaf1108	694914	695983
nscaf1108	1118245	1119587
nscaf1108	1588405	1589780
nscaf1108	1779281	1780322
nscaf1108	1789876	1791136
nscaf1108	2217778	2218920
nscaf1108	2383514	2384567
nscaf1108	2713439	2714621
nscaf1108	3369305	3370419
nscaf1202	23848	25195
nscaf123	1482	3390
nscaf125	200073	201466
nscaf125	213761	214995
nscaf125	216587	217980
nscaf125	261507	262579
nscaf125	276645	277659
nscaf125	290929	292803
nscaf1299	26335	27387
nscaf1299	211464	212667
nscaf1495	4190	5468
nscaf1525	2843	3879
nscaf15	1078	2216
nscaf15	2231	3368
nscaf1681	43937	45259
nscaf1681	48940	50261
nscaf1681	645995	647051
nscaf1681	807330	808659
nscaf1681	835367	836419
nscaf1681	968732	970299
nscaf1681	1156557	1157926
nscaf1681	1918107	1919561
nscaf1681	2083978	2085289
nscaf1681	2087578	2088848
nscaf1681	2196204	2197634
nscaf1681	2197918	2199142
nscaf1681	2199267	2201113
nscaf1681	2241054	2242610
nscaf1681	2345918	2346952
nscaf1681	2349914	2351362
nscaf1681	2384543	2386287
nscaf1681	2397936	2399264
nscaf1681	2614575	2615772
nscaf1681	2634990	2636182
nscaf1681	2864556	2865721
nscaf1681	2915739	2917173
nscaf1681	3014827	3016019
nscaf1681	3233014	3234151
nscaf1681	3305535	3306735
nscaf1681	3306986	3308765
nscaf1681	3313559	3315231
nscaf1681	3326525	3327808
nscaf1681	3345888	3347207
nscaf1681	3532110	3533418
nscaf1681	3593791	3595055
nscaf1681	3751216	3752266
nscaf1681	4121262	4122438
nscaf1681	4123296	4124348
nscaf1681	4402659	4403962
nscaf1681	4445067	4446103
nscaf1681	4518901	4520326
nscaf1681	4520914	4522594
nscaf1681	4536666	4537724
nscaf1681	4569257	4570810
nscaf1681	4571918	4573524
nscaf1681	4574971	4576114
nscaf1681	4582036	4583069
nscaf1681	4584567	4585576
nscaf1681	4585678	4587078
nscaf1681	4588309	4589507
nscaf1681	4597154	4598696
nscaf1681	4635329	4636496
nscaf1681	4642296	4643617
nscaf1681	4865519	4866626
nscaf1681	4924202	4925476
nscaf1681	5171366	5172650
nscaf1681	5322624	5323726
nscaf1681	5328848	5330027
nscaf1681	5335275	5336453
nscaf1681	5420012	5421120
nscaf1690	35901	37037
nscaf1690	39916	41018
nscaf1690	125741	126945
nscaf1690	127055	128265
nscaf1690	450461	452121
nscaf1690	480819	481875
nscaf1690	482007	483776
nscaf1690	670874	671918
nscaf1690	791474	792563
nscaf1690	823058	824380
nscaf1690	1061932	1063050
nscaf1690	1249619	1250911
nscaf1690	1514940	1516108
nscaf1690	1940752	1943077
nscaf1690	1985244	1986384
nscaf1690	1992247	1993364
nscaf1690	1995977	1997095
nscaf1690	2544895	2546227
nscaf1690	2728228	2729544
nscaf1690	2921957	2923135
nscaf1690	3017852	3019045
nscaf1690	3222608	3223925
nscaf1690	3342150	3343465
nscaf1690	3373435	3374662
nscaf1690	3463186	3464580
nscaf1690	3673945	3675718
nscaf1690	3792565	3793609
nscaf1690	3890303	3891338
nscaf1690	3944345	3945467
nscaf1690	3963952	3965065
nscaf1690	4037673	4038969
nscaf1690	4088046	4089363
nscaf1690	4207030	4208718
nscaf1690	4252891	4253991
nscaf1690	4254393	4255670
nscaf1690	4290902	4292089
nscaf1690	4546485	4547578
nscaf1690	4549718	4551164
nscaf1690	4830734	4831744
nscaf1690	4940805	4942012
nscaf1690	5041297	5042682
nscaf1690	5154000	5155216
nscaf1690	5236663	5237815
nscaf1690	5286055	5287214
nscaf1690	5342917	5343978
nscaf1690	5449155	5450479
nscaf1690	5477496	5478551
nscaf1690	5482042	5483375
nscaf1690	6066535	6067723
nscaf1690	6069206	6070511
nscaf1690	6076050	6077214
nscaf1690	6170368	6171590
nscaf1690	6509705	6511295
nscaf1690	6531324	6532628
nscaf1690	6622688	6623997
nscaf1690	6698432	6699886
nscaf1690	6701268	6702468
nscaf1690	6753336	6754631
nscaf1690	6919239	6920533
nscaf1690	7157077	7158380
nscaf1690	7347140	7348271
nscaf1690	7379432	7380513
nscaf1690	7593040	7594398
nscaf1690	7607340	7608342
nscaf1690	7742726	7744032
nscaf1690	7861862	7863070
nscaf1690	7918320	7919489
nscaf1705	58462	59639
nscaf1705	267346	268651
nscaf1705	424034	425391
nscaf1705	445153	446526
nscaf1705	482574	483651
nscaf1705	484279	485380
nscaf1705	651584	652852
nscaf1705	1055739	1056758
nscaf1705	1479393	1481302
nscaf1705	1487226	1488371
nscaf1743	40776	41994
nscaf1898	89087	90142
nscaf1898	120292	121459
nscaf1898	435468	436501
nscaf1898	852213	853322
nscaf1898	1822797	1824294
nscaf1898	1973789	1974792
nscaf1898	2073379	2074486
nscaf1898	2082296	2083573
nscaf1898	3178586	3179701
nscaf1898	3187283	3188361
nscaf1898	3809862	3811231
nscaf1898	3846017	3847050
nscaf1898	4074722	4076035
nscaf1898	4824778	4826095
nscaf1898	4878167	4879228
nscaf1898	5442139	5444129
nscaf1898	5529404	5530498
nscaf1898	5768820	5770432
nscaf1898	5870004	5871236
nscaf1898	5881523	5882644
nscaf1898	5898417	5899517
nscaf1898	5920320	5921350
nscaf1898	6076273	6077843
nscaf1898	6396771	6397815
nscaf1898	6403612	6405067
nscaf1898	6416986	6418252
nscaf1898	6452925	6454579
nscaf1898	7016313	7017444
nscaf1898	7020698	7021985
nscaf1898	7145852	7147075
nscaf1898	7152112	7153192
nscaf1898	7313329	7314556
nscaf1898	7389805	7390842
nscaf1898	7441755	7443543
nscaf1898	7569419	7570707
nscaf1898	7728102	7729308
nscaf1898	7825039	7826816
nscaf1898	7829092	7830114
nscaf1898	7830119	7832019
nscaf1898	8061444	8062893
nscaf1898	8389218	8390882
nscaf1898	8501315	8503662
nscaf1898	8543774	8544872
nscaf1898	8812680	8813853
nscaf1898	8836818	8838134
nscaf1898	9092465	9093773
nscaf1898	9130365	9132019
nscaf1898	9368962	9370285
nscaf1898	9586890	9589151
nscaf1898	9829315	9830608
nscaf1898	9911032	9912347
nscaf1898	9932724	9934000
nscaf1898	10092198	10093743
nscaf1898	10222255	10223335
nscaf1898	10231489	10232494
nscaf1898	10235201	10236646
nscaf1898	10253227	10255458
nscaf1898	11317395	11318688
nscaf1898	11956392	11957670
nscaf1898	11959441	11960504
nscaf1898	11961475	11963113
nscaf1898	11963419	11964430
nscaf1898	11966279	11967655
nscaf1898	11976929	11978350
nscaf1898	11991695	11992940
nscaf1898	11993454	11994934
nscaf1898	12066831	12068068
nscaf1898	12068223	12069723
nscaf1898	12072141	12073296
nscaf1898	12073328	12075211
nscaf1898	12085608	12086971
nscaf1898	12101141	12102318
nscaf1898	12102323	12103424
nscaf1898	12138098	12139361
nscaf1898	12141489	12142565
nscaf1898	12143114	12144744
nscaf1898	12144748	12146046
nscaf1898	12148989	12150401
nscaf1898	12160207	12161378
nscaf1898	12163594	12165044
nscaf1898	12274308	12275411
nscaf1898	12494225	12495578
nscaf1898	12832596	12833630
nscaf1898	12945377	12946568
nscaf1898	13065504	13066700
nscaf1898	13343839	13345136
nscaf1898	13606974	13608151
nscaf1898	13674802	13675827
nscaf1898	14094688	14095788
nscaf1898	14112768	14114001
nscaf1898	14192596	14193814
nscaf1898	14279255	14280504
nscaf1898	14304788	14305849
nscaf1898	14354044	14355158
nscaf1898	14529345	14530355
nscaf1898	14617015	14618189
nscaf1898	15350064	15351784
nscaf1898	15397799	15399103
nscaf1898	15417992	15419271
nscaf1898	15456896	15458001
nscaf1898	15488385	15489521
nscaf1898	15728080	15729364
nscaf1898	16164320	16165975
nscaf1962	1750	2853
nscaf1962	27999	29065
nscaf1962	30190	31375
nscaf1962	32122	33211
nscaf1962	75869	76911
nscaf1962	132186	133816
nscaf1962	136518	137531
nscaf1962	352431	353600
nscaf1973	14262	15559
nscaf2053	48439	50062
nscaf2053	66408	69169
nscaf2053	115046	116223
nscaf2053	119169	120191
nscaf2053	550556	551874
nscaf2053	700362	702060
nscaf2072	47692	49081
nscaf2093	33601	34619
nscaf2093	43712	44764
nscaf2136	1104	3239
nscaf2136	284321	285473
nscaf2136	309318	310572
nscaf2136	320500	321672
nscaf2136	633495	634820
nscaf2136	887066	888114
nscaf2136	910526	911823
nscaf2136	921030	922328
nscaf2136	1323231	1324363
nscaf2136	1607674	1609007
nscaf2136	1887679	1889341
nscaf2136	1896243	1898335
nscaf2136	1901544	1903655
nscaf2136	2100391	2101395
nscaf2136	2267177	2268472
nscaf2136	2300814	2302283
nscaf2136	2338998	2340579
nscaf2136	2365965	2366980
nscaf2136	2399728	2400847
nscaf2136	2425938	2427258
nscaf2136	2469068	2470093
nscaf2136	2758354	2759380
nscaf2136	3485793	3486883
nscaf2136	3856993	3858046
nscaf2136	4245255	4246368
nscaf2136	4437552	4438694
nscaf2136	4450551	4451694
nscaf2136	4717181	4718420
nscaf2136	5020805	5022924
nscaf2136	5619489	5620531
nscaf2136	5896927	5898119
nscaf2136	5915723	5917032
nscaf2136	6663236	6664267
nscaf2136	6819059	6820333
nscaf2136	6938254	6939635
nscaf2136	7009148	7010206
nscaf2136	7010795	7012362
nscaf2136	7480595	7482023
nscaf2136	7674612	7675720
nscaf2136	7697157	7698709
nscaf2136	7768851	7770021
nscaf2136	8020039	8021178
nscaf2136	8133522	8134720
nscaf2176	591839	592988
nscaf2176	1064164	1065360
nscaf2176	1151358	1152423
nscaf2176	1180740	1182078
nscaf2176	1419952	1420984
nscaf2176	1847235	1848425
nscaf2176	1948668	1950116
nscaf2176	2057291	2058389
nscaf2176	2063048	2064367
nscaf2176	2232735	2234610
nscaf2176	2246465	2247771
nscaf2176	2612549	2613596
nscaf2176	2632298	2633381
nscaf2176	2883431	2884628
nscaf2176	3172892	3174069
nscaf2176	3218474	3219496
nscaf2176	3232059	3233385
nscaf2176	3511768	3513339
nscaf2176	3514636	3516207
nscaf2176	3701213	3703068
nscaf2176	3714346	3715466
nscaf2176	4243588	4244806
nscaf2176	4260557	4261894
nscaf2176	4305994	4307212
nscaf2176	4313664	4314988
nscaf2204	4293	5369
nscaf2204	355906	357199
nscaf2204	498111	499221
nscaf2204	856242	857415
nscaf2204	1151093	1152315
nscaf2204	1394348	1395638
nscaf2204	1831348	1832417
nscaf2204	2212006	2213107
nscaf2204	2332851	2333906
nscaf2204	2598048	2599370
nscaf2204	2680477	2682283
nscaf2204	2848770	2850051
nscaf2204	2937329	2938989
nscaf2204	3173606	3174762
nscaf2204	3178191	3179501
nscaf2204	3375110	3376400
nscaf2204	3429155	3430338
nscaf2204	3445626	3446838
nscaf2204	3708514	3709624
nscaf2204	3965587	3966594
nscaf2204	4039234	4040539
nscaf2204	4522125	4523319
nscaf2210	75259	76585
nscaf2210	82116	83443
nscaf2210	341790	343088
nscaf2210	357456	358770
nscaf2210	378070	379129
nscaf2210	737987	739382
nscaf2210	1186296	1187340
nscaf2210	1503790	1504860
nscaf2210	1667471	1668749
nscaf2210	1819811	1821104
nscaf2210	1837407	1838586
nscaf2210	1846848	1848078
nscaf2210	1851761	1853076
nscaf2210	1928098	1929376
nscaf2210	1931084	1932370
nscaf2210	1991134	1992983
nscaf2210	1993261	1994522
nscaf2210	2274717	2275717
nscaf2210	2379214	2380358
nscaf2210	2526389	2527418
nscaf2210	2528001	2529714
nscaf2210	2532431	2533585
nscaf2210	2555847	2557767
nscaf2210	2916281	2917552
nscaf2210	2921887	2924136
nscaf2210	3099416	3100727
nscaf2210	3156443	3157735
nscaf2210	3452360	3453799
nscaf2210	3606227	3607263
nscaf2210	3699941	3701056
nscaf2210	3790094	3792204
nscaf2210	3923641	3924959
nscaf2210	4242337	4243617
nscaf2210	4252648	4253984
nscaf2210	4282003	4283142
nscaf2210	4378156	4379657
nscaf2210	4382539	4384033
nscaf2210	4385867	4387181
nscaf2210	4388621	4389694
nscaf2210	4478941	4480143
nscaf2210	4485940	4486987
nscaf2210	4493413	4494499
nscaf2210	4498657	4499815
nscaf2210	4500214	4501248
nscaf2210	4502275	4503742
nscaf2210	4507469	4508627
nscaf2210	4508797	4510912
nscaf2210	4512312	4513801
nscaf2210	4538978	4540239
nscaf2210	4988535	4989801
nscaf2210	5073702	5074751
nscaf2216	16567	17893
nscaf2216	178796	180137
nscaf2216	812573	813893
nscaf2216	945368	946425
nscaf2216	1179340	1180390
nscaf2216	1676095	1677250
nscaf2216	2003580	2004744
nscaf2216	2181767	2183066
nscaf2216	2189584	2190715
nscaf2279	81854	83442
nscaf2279	95113	96688
nscaf2279	222473	223612
nscaf2279	246254	247477
nscaf2279	257920	261185
nscaf2279	346174	347514
nscaf2279	348157	349498
nscaf2279	519860	521733
nscaf2280	43792	44952
nscaf2280	57477	59429
nscaf2280	61128	62404
nscaf2283	15174	17782
nscaf2330	45179	46386
nscaf2330	534131	535327
nscaf2330	1108533	1109585
nscaf2330	1222789	1224071
nscaf2330	1228207	1230596
nscaf2330	1235253	1236297
nscaf2330	1260685	1262520
nscaf2330	1269492	1270535
nscaf2330	1312650	1314046
nscaf2330	1318456	1320451
nscaf2330	1333955	1335368
nscaf2330	1350939	1352237
nscaf2330	1358800	1360794
nscaf2330	1400287	1401414
nscaf2330	1615341	1616394
nscaf2330	1943623	1944924
nscaf2330	2293633	2294839
nscaf2330	2508357	2509639
nscaf2330	2828101	2829838
nscaf2330	2831260	2832905
nscaf2330	2957611	2958641
nscaf2330	3213325	3214366
nscaf2330	3390166	3391485
nscaf2330	3487773	3488881
nscaf2330	3534054	3535097
nscaf2330	3566080	3567658
nscaf2330	3696377	3697701
nscaf2330	3813113	3814295
nscaf2330	3814930	3815931
nscaf2330	3815938	3817335
nscaf2366	17573	18867
nscaf2366	67647	68795
nscaf2398	354711	356016
nscaf2398	557115	558426
nscaf2408	24152	25415
nscaf2511	274324	275736
nscaf2511	347888	349113
nscaf2511	634359	635598
nscaf2511	661503	662805
nscaf2511	851725	853174
nscaf2511	1001032	1002421
nscaf2511	1014663	1015695
nscaf2511	1022057	1023815
nscaf2511	1026708	1029258
nscaf2511	1050213	1051346
nscaf2511	1059969	1061440
nscaf2511	1062838	1064078
nscaf2511	1107891	1109013
nscaf2511	1137481	1138533
nscaf2511	1151025	1152096
nscaf2511	1455221	1456482
nscaf2511	1528096	1529410
nscaf2511	1542831	1543950
nscaf2511	1621797	1622904
nscaf2511	2440401	2441434
nscaf2511	2585603	2586934
nscaf2511	2592881	2594536
nscaf2511	2617788	2618820
nscaf2511	2824397	2825682
nscaf2511	2830290	2831656
nscaf2511	3278712	3279724
nscaf2511	3547821	3548889
nscaf2511	3708813	3709834
nscaf2511	3931572	3932865
nscaf2511	4568427	4569478
nscaf2511	4664222	4665286
nscaf2511	5243531	5244875
nscaf2511	5386417	5387740
nscaf2511	5536868	5537907
nscaf2511	6467939	6470081
nscaf2511	6525280	6526328
nscaf2511	6571167	6572687
nscaf2511	6574548	6575601
nscaf2529	113208	114280
nscaf2529	116411	118001
nscaf2529	223747	225050
nscaf2529	333136	334220
nscaf2529	369492	370503
nscaf2529	418550	419842
nscaf2529	421739	422971
nscaf2529	430790	431834
nscaf2529	593518	594829
nscaf2529	604310	605485
nscaf2529	858982	860224
nscaf2529	981956	983145
nscaf2529	1396374	1397376
nscaf2529	1429008	1430238
nscaf2529	1442339	1443471
nscaf2529	1590323	1591358
nscaf2529	1696753	1697803
nscaf2529	1711273	1712451
nscaf2529	2216859	2218069
nscaf2529	2220861	2221913
nscaf2529	2240923	2242191
nscaf2529	2312389	2313614
nscaf2529	2401832	2403002
nscaf2529	2440885	2442201
nscaf2529	2482114	2483407
nscaf2529	2558789	2560176
nscaf2529	2779288	2780580
nscaf2529	3530243	3531572
nscaf2529	3634279	3635394
nscaf2529	4661500	4662693
nscaf2529	5184288	5185500
nscaf2529	5460497	5461522
nscaf2529	5615576	5617016
nscaf2529	5762200	5770665
nscaf2556	85076	86175
nscaf2556	94316	95623
nscaf2556	159796	161303
nscaf2556	556249	557431
nscaf2556	645368	646459
nscaf2556	745623	746979
nscaf2556	770454	771587
nscaf2556	771680	772823
nscaf2556	806242	807909
nscaf2564	348334	349342
nscaf2564	369544	370826
nscaf2571	49250	50559
nscaf2575	38463	39745
nscaf2575	54348	55468
nscaf2575	359827	360898
nscaf2575	384559	386149
nscaf2575	639144	640231
nscaf2575	1637870	1638947
nscaf2575	1803901	1805227
nscaf2575	1842930	1843998
nscaf2575	1908745	1910201
nscaf2575	1911774	1912820
nscaf2575	1918070	1919533
nscaf2575	1936006	1937008
nscaf2575	2023866	2024982
nscaf2575	2415998	2417013
nscaf2575	2936377	2937683
nscaf2575	3013243	3014533
nscaf2575	3051202	3052348
nscaf2575	3196060	3198644
nscaf2575	3571392	3572410
nscaf2575	3643196	3644370
nscaf2575	3849050	3850467
nscaf2575	4018822	4019877
nscaf2575	4368314	4369333
nscaf2575	4384650	4385663
nscaf2589	74398	75528
nscaf2589	605785	606944
nscaf2589	963600	964922
nscaf2589	1136682	1138013
nscaf2589	1731927	1732939
nscaf2589	1735133	1736278
nscaf2589	2254339	2256051
nscaf2589	2277473	2279179
nscaf2589	2279707	2281066
nscaf2589	2281197	2282263
nscaf2589	2494086	2495254
nscaf2589	2588829	2589935
nscaf2589	2638113	2639152
nscaf2589	2708571	2710253
nscaf2589	2996033	2997355
nscaf2589	3019944	3021245
nscaf2589	3073568	3074929
nscaf2589	3297442	3298527
nscaf2589	3313106	3314222
nscaf2589	3350625	3351703
nscaf2589	3488077	3489359
nscaf2589	4101443	4102568
nscaf2589	4454751	4455809
nscaf2589	4491784	4493082
nscaf2589	4527377	4528526
nscaf2589	4592018	4593834
nscaf2589	4597271	4599480
nscaf2589	4858309	4859507
nscaf2589	4940040	4941375
nscaf2589	5063176	5064402
nscaf2589	5275190	5276372
nscaf2589	5361788	5363127
nscaf2589	5432269	5433573
nscaf2589	5785284	5786602
nscaf2589	6159456	6160733
nscaf2589	6171377	6172568
nscaf2589	6333356	6334430
nscaf2589	6458815	6460310
nscaf2589	6512002	6513342
nscaf2589	6540798	6542114
nscaf2623	591355	592814
nscaf2623	924203	925462
nscaf2623	1249204	1250212
nscaf2623	1529329	1530932
nscaf2623	1765048	1766095
nscaf2641	8547	9877
nscaf2641	11426	12771
nscaf2641	26470	27806
nscaf2655	487047	488100
nscaf2655	743047	744099
nscaf2655	993716	994921
nscaf2655	1000469	1001746
nscaf2655	1215674	1216694
nscaf2655	1460512	1461895
nscaf2655	1463838	1464948
nscaf2655	1474403	1475561
nscaf2655	1477359	1478381
nscaf2655	1479007	1480292
nscaf2655	2181930	2183244
nscaf2655	2256841	2257955
nscaf2655	2443021	2444047
nscaf2655	2842031	2843337
nscaf2655	3014707	3017068
nscaf2655	3161740	3164041
nscaf2655	3266172	3267346
nscaf2655	3704981	3706203
nscaf2655	3803452	3804767
nscaf2674	111828	113102
nscaf2674	142393	143439
nscaf2674	464134	465369
nscaf2674	565777	566835
nscaf2674	578283	579604
nscaf2674	601685	602836
nscaf2674	620447	621688
nscaf2674	655260	656748
nscaf2674	946371	947393
nscaf2674	1009339	1010348
nscaf2674	1495045	1497022
nscaf2674	1499112	1500206
nscaf2674	1508117	1509435
nscaf2674	1510040	1511625
nscaf2674	1526452	1527672
nscaf2674	1528323	1530298
nscaf2674	1619140	1620238
nscaf2674	1718153	1719349
nscaf2674	1720663	1721711
nscaf2674	1723409	1724523
nscaf2674	1730227	1731503
nscaf2674	2206736	2208042
nscaf2674	2307157	2308375
nscaf2674	2385993	2387190
nscaf2674	2894985	2896159
nscaf2674	2897813	2898984
nscaf2674	2950688	2951899
nscaf2674	3053994	3055470
nscaf2674	3074724	3076139
nscaf2674	3076802	3078216
nscaf2674	3390948	3392088
nscaf2674	3524949	3527186
nscaf2674	3606288	3607447
nscaf2674	3740118	3741420
nscaf2674	3753264	3754463
nscaf2674	3824563	3825638
nscaf2674	3845302	3846621
nscaf2674	3956519	3957825
nscaf2674	4025351	4026615
nscaf2674	4139792	4141039
nscaf2674	4152359	4153446
nscaf2674	4485095	4486446
nscaf2674	4489039	4490634
nscaf2674	4490801	4491878
nscaf2674	4492254	4493867
nscaf2674	4497054	4499146
nscaf2674	4499174	4500508
nscaf2674	4502715	4505895
nscaf2674	4506052	4507393
nscaf2674	4508846	4510500
nscaf2674	4510636	4511724
nscaf2674	4512533	4514158
nscaf2674	4517219	4518314
nscaf2674	4518468	4520290
nscaf2674	4557989	4559074
nscaf2674	4798518	4799910
nscaf2674	4801603	4803384
nscaf2674	4812196	4813687
nscaf2674	4816136	4818544
nscaf2674	4821673	4823080
nscaf2674	4827219	4828974
nscaf2674	4839129	4840527
nscaf2674	4842740	4844678
nscaf2674	4844689	4846417
nscaf2674	4847929	4848963
nscaf2674	4854558	4855800
nscaf2674	4860417	4861667
nscaf2674	5027663	5028750
nscaf2674	5058616	5059908
nscaf2674	5063380	5064516
nscaf2674	5066140	5067487
nscaf2674	5249889	5251334
nscaf2674	5333042	5334348
nscaf2674	5372582	5374324
nscaf2674	5404006	5405342
nscaf2674	5419695	5421057
nscaf2674	5472962	5473993
nscaf2674	5530548	5531875
nscaf2674	5619443	5620763
nscaf2674	5717317	5718520
nscaf2674	5979261	5980379
nscaf2674	5991129	5992421
nscaf2674	6062643	6063929
nscaf2674	6163436	6164564
nscaf2674	6589909	6591187
nscaf2674	6786139	6788106
nscaf2674	6849434	6850824
nscaf2674	6938734	6940428
nscaf2674	6997922	6999224
nscaf2674	7140524	7141853
nscaf2674	7233192	7234239
nscaf2674	7320285	7321611
nscaf2674	7326864	7328150
nscaf2674	7611696	7612972
nscaf2674	8074926	8076173
nscaf2681	915	2211
nscaf2681	33767	35092
nscaf2681	46063	47372
nscaf2681	47921	48962
nscaf2681	95703	98721
nscaf2681	100158	102552
nscaf2681	214952	216275
nscaf2681	531597	532882
nscaf2681	622534	623839
nscaf2681	982961	983989
nscaf2681	1246597	1247753
nscaf2681	1318517	1319622
nscaf2681	1554054	1555126
nscaf2681	1557634	1559203
nscaf2686	1	1516
nscaf2686	38845	39886
nscaf2686	70251	71593
nscaf2686	148076	149212
nscaf2686	361538	362701
nscaf2686	405983	407015
nscaf2686	598093	599102
nscaf2686	603206	604213
nscaf2686	624744	626028
nscaf2686	686201	687201
nscaf2686	850378	851509
nscaf2686	890364	891660
nscaf2686	961693	962978
nscaf2734	23898	24955
nscaf2734	52140	53230
nscaf2734	116125	117229
nscaf2734	227791	228871
nscaf2734	272071	273176
nscaf2734	351315	352628
nscaf2734	441265	442298
nscaf2734	568150	569469
nscaf2734	591463	592520
nscaf2734	890287	891511
nscaf2734	903126	904694
nscaf2734	1712091	1713206
nscaf2734	1956611	1957621
nscaf2758	25460	26494
nscaf2758	33651	34694
nscaf2758	58445	59489
nscaf2759	2399	3554
nscaf2759	40733	41983
nscaf2759	507157	508261
nscaf2759	884484	885733
nscaf2761	24367	25389
nscaf2763	23892	25338
nscaf2766	88070	89173
nscaf2766	122186	123551
nscaf2766	667833	668989
nscaf2766	702820	703992
nscaf2766	857848	858917
nscaf2766	1051695	1052969
nscaf2767	314366	315459
nscaf2767	516595	517705
nscaf2767	542573	543688
nscaf2767	792442	793588
nscaf2767	1546124	1547140
nscaf2767	2127285	2129106
nscaf2767	2876811	2878082
nscaf2767	2932839	2933985
nscaf2767	3077737	3079008
nscaf2767	3116132	3117355
nscaf2767	3118902	3120207
nscaf2767	3193389	3195774
nscaf2767	3322345	3324162
nscaf2767	3785606	3786800
nscaf2767	3803843	3806228
nscaf2767	4014429	4015686
nscaf2769	8735	11530
nscaf2769	11561	12575
nscaf2769	13037	15858
nscaf2770	350914	352148
nscaf2770	437875	438933
nscaf2770	577779	578858
nscaf2779	44545	45649
nscaf2779	69181	70484
nscaf2779	84869	86501
nscaf2779	176600	177868
nscaf2780	118310	119365
nscaf2780	212693	213873
nscaf2780	214595	216694
nscaf2780	229681	230808
nscaf2780	235342	236536
nscaf2780	258951	259956
nscaf2780	263884	265017
nscaf2781	31454	32479
nscaf2781	54904	55969
nscaf2781	120372	121431
nscaf2781	286900	289324
nscaf2781	356900	358365
nscaf2781	366391	367637
nscaf2781	392078	394497
nscaf2782	79474	81088
nscaf2782	106282	107534
nscaf2782	145793	146991
nscaf2782	154674	155831
nscaf2782	162179	163233
nscaf2783	35250	36577
nscaf2783	123204	124365
nscaf2789	24346	25579
nscaf2789	225736	227032
nscaf2789	330087	332078
nscaf2789	349324	350638
nscaf2789	365604	369550
nscaf2789	383945	385607
nscaf2789	398429	402012
nscaf2789	406763	408093
nscaf2789	435442	438860
nscaf2789	454479	457391
nscaf2789	462390	464051
nscaf2789	466030	468579
nscaf2789	485199	486234
nscaf2789	492156	494703
nscaf2789	723308	724464
nscaf2789	729950	731122
nscaf2789	757420	759020
nscaf2789	764258	766222
nscaf2789	768338	770293
nscaf2789	870440	871732
nscaf2789	1162310	1163401
nscaf2795	183090	184331
nscaf2795	185923	186980
nscaf2795	313616	314918
nscaf2795	464019	465429
nscaf2795	771675	773018
nscaf2795	786928	788154
nscaf2795	1388249	1389470
nscaf2795	1592983	1594014
nscaf2795	1623615	1624918
nscaf2795	1697413	1698867
nscaf2795	1867916	1869367
nscaf2795	2131818	2133332
nscaf2795	2259472	2260527
nscaf2795	2269557	2270815
nscaf2795	2272098	2273327
nscaf2795	2278277	2279346
nscaf2795	2307622	2308673
nscaf2795	2317125	2318672
nscaf2795	2334751	2335778
nscaf2795	2337593	2339140
nscaf2795	2343882	2345145
nscaf2795	2671740	2673061
nscaf2795	2776748	2778077
nscaf2795	2992100	2993115
nscaf2795	3662909	3664004
nscaf2795	3877244	3878288
nscaf2797	39928	41111
nscaf2797	205153	206346
nscaf2797	642640	643865
nscaf2797	670779	672088
nscaf2797	708795	710000
nscaf2797	810111	811141
nscaf2797	1117317	1118931
nscaf2797	1241089	1242407
nscaf2797	1251766	1253581
nscaf2797	1274286	1275773
nscaf2797	1279061	1280257
nscaf2797	1289338	1290448
nscaf2797	1314725	1315913
nscaf2797	1321170	1323000
nscaf2797	1327786	1329613
nscaf2797	1371739	1372741
nscaf2800	63212	64270
nscaf2800	1294328	1295426
nscaf2800	2553216	2554495
nscaf2800	2809507	2811132
nscaf2801	66995	68207
nscaf2801	73428	74625
nscaf2801	200627	201992
nscaf2801	509602	510659
nscaf2808	20905	22072
nscaf2810	1055	2131
nscaf2810	231492	232542
nscaf2811	137557	138573
nscaf2811	310357	311478
nscaf2811	316670	317744
nscaf2811	320914	322227
nscaf2811	338407	339696
nscaf2813	55178	56944
nscaf2813	320469	321702
nscaf2813	383525	386777
nscaf2813	393225	396482
nscaf2813	553278	554584
nscaf2813	560673	563945
nscaf2813	567606	568808
nscaf2813	601580	602787
nscaf2813	605318	606579
nscaf2813	614252	616500
nscaf2813	623522	625225
nscaf2813	625237	626380
nscaf2813	629988	631278
nscaf2813	647933	649030
nscaf2813	650009	651045
nscaf2813	671491	672815
nscaf2813	672851	673917
nscaf2813	674725	675758
nscaf2813	699290	701161
nscaf2813	730810	732029
nscaf2814	292508	293723
nscaf2814	359353	360481
nscaf2814	414991	416172
nscaf2814	423692	425283
nscaf2814	426720	428126
nscaf2814	430028	431392
nscaf2814	452920	454145
nscaf2814	461893	463284
nscaf2814	463490	464537
nscaf2814	476795	477958
nscaf2814	485645	487037
nscaf2814	489671	490718
nscaf2814	499212	500316
nscaf2814	507856	509283
nscaf2814	511135	512738
nscaf2814	518333	519351
nscaf2814	519633	521051
nscaf2814	521456	522535
nscaf2814	532063	533432
nscaf2814	535298	536636
nscaf2814	662121	663428
nscaf2814	734890	736194
nscaf2814	737259	739176
nscaf2815	402726	403944
nscaf2815	757525	759148
nscaf2815	946533	947926
nscaf2815	1245987	1247217
nscaf2815	1386447	1387483
nscaf2815	1478993	1480303
nscaf2815	1764272	1765502
nscaf2815	1953662	1954916
nscaf2818	49993	51355
nscaf2818	59212	60427
nscaf2818	66729	67855
nscaf2818	108664	110108
nscaf2818	111863	113600
nscaf2818	117524	118980
nscaf2818	121163	122719
nscaf2818	292734	293789
nscaf2818	553813	555148
nscaf2818	776167	777259
nscaf2818	960690	961966
nscaf2818	1260571	1262338
nscaf2818	2484524	2485726
nscaf2818	2586564	2588071
nscaf2818	2588174	2590135
nscaf2818	2869535	2871153
nscaf2818	2876379	2877427
nscaf2818	2884813	2886793
nscaf2818	2887090	2890326
nscaf2818	2891060	2893247
nscaf2818	2893561	2895528
nscaf2818	2895690	2896969
nscaf2818	2904793	2906175
nscaf2818	3117114	3118698
nscaf2819	136143	138370
nscaf2822	197523	198835
nscaf2822	273195	274225
nscaf2822	356207	357594
nscaf2822	378215	379529
nscaf2822	584610	585942
nscaf2822	646127	647144
nscaf2822	837875	839153
nscaf2822	1005429	1007156
nscaf2822	1045155	1047539
nscaf2822	1071608	1072827
nscaf2822	1307727	1309747
nscaf2822	1377378	1378653
nscaf2822	1380988	1382928
nscaf2822	1383130	1384553
nscaf2822	1397373	1398551
nscaf2822	1484828	1486011
nscaf2822	1580586	1581627
nscaf2822	1766796	1767815
nscaf2823	171257	172572
nscaf2823	319643	320972
nscaf2823	507600	508865
nscaf2823	633546	634800
nscaf2823	708014	709793
nscaf2823	810486	811679
nscaf2823	1164062	1165137
nscaf2823	1207291	1208517
nscaf2823	1539966	1541035
nscaf2823	1633173	1634302
nscaf2823	1637550	1639103
nscaf2823	1639483	1640600
nscaf2823	1657102	1658647
nscaf2823	1733041	1734313
nscaf2823	1797204	1798437
nscaf2823	1881269	1882485
nscaf2823	2347319	2348330
nscaf2823	2591495	2592839
nscaf2823	2682709	2683784
nscaf2823	3541942	3543405
nscaf2823	3573479	3574784
nscaf2823	3669781	3671006
nscaf2823	3786720	3787932
nscaf2823	3862291	3863335
nscaf2823	3933453	3934583
nscaf2823	4224203	4225549
nscaf2825	149057	150489
nscaf2825	536172	537533
nscaf2825	719412	720707
nscaf2826	150474	151579
nscaf2826	415432	417104
nscaf2826	460215	461514
nscaf2826	613405	614635
nscaf2826	693773	694822
nscaf2826	754314	755581
nscaf2826	949928	951260
nscaf2826	987848	988875
nscaf2827	1	5300
nscaf2827	626258	627268
nscaf2827	797391	798705
nscaf2827	861160	862482
nscaf2827	1002135	1005460
nscaf2827	1633372	1634654
nscaf2827	2036485	2037589
nscaf2827	2075700	2077430
nscaf2827	2202728	2203869
nscaf2827	2259734	2261064
nscaf2828	4111	5192
nscaf2828	36486	38364
nscaf2828	554180	555199
nscaf2828	573769	574779
nscaf2828	759110	760330
nscaf2828	791030	792095
nscaf2828	944106	945349
nscaf2828	1307944	1308963
nscaf2828	1544481	1550163
nscaf2828	1555288	1560970
nscaf2828	1739263	1740570
nscaf2828	1994060	1995378
nscaf2828	2061448	2062473
nscaf2828	2102951	2104304
nscaf2828	2125825	2127178
nscaf2828	2149211	2150424
nscaf2828	2166532	2167844
nscaf2828	2325216	2326310
nscaf2828	2350352	2351637
nscaf2828	2420120	2421386
nscaf2828	3450181	3451483
nscaf2828	3851795	3852965
nscaf2828	4391665	4392761
nscaf2828	4396514	4397750
nscaf2828	5225780	5227193
nscaf2828	5247487	5248859
nscaf2828	5465396	5466681
nscaf2828	5706116	5707350
nscaf2828	5916312	5917536
nscaf2828	5918012	5919777
nscaf2828	6018666	6019986
nscaf2829	198969	200165
nscaf2829	200307	201339
nscaf2829	476826	478178
nscaf2829	700069	701084
nscaf2829	1051491	1052814
nscaf2829	1271103	1272421
nscaf2829	1514856	1516134
nscaf2829	1517057	1518100
nscaf2829	1619561	1621269
nscaf2829	1624261	1625385
nscaf2829	1934787	1936503
nscaf2829	1974317	1975654
nscaf2829	1996095	1997399
nscaf2829	2007957	2009086
nscaf2829	2181713	2183168
nscaf2829	2295896	2297165
nscaf2829	2298951	2300221
nscaf2829	2435228	2436478
nscaf2829	2586456	2587820
nscaf2829	2602496	2603813
nscaf2829	3039462	3041070
nscaf2829	3061210	3062806
nscaf2829	3074474	3075621
nscaf2829	3103638	3104904
nscaf2829	3539664	3540767
nscaf2829	3551996	3553021
nscaf2829	4022475	4023521
nscaf2829	4081414	4082650
nscaf2829	4248767	4250072
nscaf2830	348529	349710
nscaf2830	398391	399510
nscaf2830	409202	410207
nscaf2833	18884	20464
nscaf2833	30504	31630
nscaf2833	275308	276480
nscaf2833	280493	281718
nscaf2836	141138	142181
nscaf2836	421635	422745
nscaf2836	598928	599977
nscaf2837	4983	6317
nscaf2838	28208	29718
nscaf2838	74414	75601
nscaf2838	89267	90362
nscaf2838	235252	236517
nscaf2838	1014677	1015757
nscaf2838	1315739	1323339
nscaf2838	1375899	1377302
nscaf2838	1581605	1582868
nscaf2838	1749406	1750457
nscaf2838	1923203	1924218
nscaf2838	2351687	2352707
nscaf2838	2442885	2445249
nscaf2838	2445868	2446904
nscaf2838	2453646	2454991
nscaf2838	2457073	2458209
nscaf2838	2460123	2461260
nscaf2838	2619657	2620869
nscaf2839	43483	45136
nscaf2839	177239	178488
nscaf2839	215448	216887
nscaf2839	321667	322745
nscaf2839	402333	404941
nscaf2841	9338	10820
nscaf2842	126415	127933
nscaf2842	954298	955317
nscaf2842	1366149	1367480
nscaf2842	1468299	1469676
nscaf2842	1675882	1677147
nscaf2844	4602	5718
nscaf2844	56820	57975
nscaf2844	118243	119297
nscaf2846	22185	23260
nscaf2846	33724	34799
nscaf2846	77953	79609
nscaf2846	99288	101082
nscaf2847	152636	154144
nscaf2847	440037	441123
nscaf2847	454334	455652
nscaf2847	547010	548033
nscaf2847	949666	950862
nscaf2847	1238228	1239531
nscaf2847	1495993	1497037
nscaf2847	1854650	1855968
nscaf2847	2142577	2143720
nscaf2847	2151637	2153090
nscaf2847	2362529	2363587
nscaf2847	2634678	2635824
nscaf2847	3486071	3491291
nscaf2847	3495335	3496876
nscaf2847	3496905	3500571
nscaf2847	3531242	3532450
nscaf2847	3671126	3672161
nscaf2847	3676127	3677734
nscaf2847	3686942	3688082
nscaf2847	3689217	3690614
nscaf2847	3691704	3693306
nscaf2847	3898127	3899471
nscaf2847	3981777	3982944
nscaf2847	3984593	3985640
nscaf2847	4107975	4109268
nscaf2847	4127011	4128142
nscaf2847	4138939	4140205
nscaf2847	4518405	4519602
nscaf2847	4540339	4541503
nscaf2847	4719240	4722168
nscaf2847	5027628	5029058
nscaf2847	5142202	5143243
nscaf2847	5178950	5180111
nscaf2847	5184408	5185598
nscaf2847	5229838	5231034
nscaf2847	5450852	5452163
nscaf2847	5588270	5589623
nscaf2847	5590515	5592322
nscaf2847	5987579	5988903
nscaf2847	6020965	6022300
nscaf2847	6125513	6126886
nscaf2847	6127061	6128095
nscaf2847	6131929	6132998
nscaf2847	6133585	6134675
nscaf2847	6138473	6139919
nscaf2847	6146640	6148042
nscaf2847	6150258	6152670
nscaf2847	6156181	6157250
nscaf2847	6172402	6173630
nscaf2847	6177966	6179384
nscaf2847	6181730	6183150
nscaf2847	6472565	6473568
nscaf2847	6547209	6548321
nscaf2847	6778391	6780435
nscaf2847	7068764	7069865
nscaf2847	7076859	7078112
nscaf2847	7130738	7132003
nscaf2847	7732760	7733935
nscaf2847	7738900	7741370
nscaf2847	7844635	7845714
nscaf2847	8424459	8425577
nscaf2847	8447259	8448522
nscaf2847	8477930	8479070
nscaf2847	8511470	8512497
nscaf2851	268542	269858
nscaf2851	983362	984986
nscaf2851	1025601	1026641
nscaf2851	1075600	1076813
nscaf2851	1358403	1359753
nscaf2851	1522031	1523050
nscaf2851	1696177	1697220
nscaf2852	923158	924220
nscaf2852	969463	970786
nscaf2852	1216632	1217631
nscaf2852	1745832	1746843
nscaf2852	2022153	2023428
nscaf2852	2234698	2236077
nscaf2852	2262290	2263365
nscaf2852	2476778	2477806
nscaf2852	2585204	2586505
nscaf2852	2692546	2693693
nscaf2852	2915994	2917161
nscaf2852	2921460	2922809
nscaf2852	2932226	2933415
nscaf2852	2943218	2944328
nscaf2853	7954	9072
nscaf2853	74992	76115
nscaf2853	77678	79323
nscaf2853	87547	88796
nscaf2853	90804	92249
nscaf2853	119015	120407
nscaf2853	129565	130729
nscaf2853	131214	132449
nscaf2853	328122	329154
nscaf2853	330202	331401
nscaf2853	335579	336773
nscaf2853	362047	363558
nscaf2853	364546	365622
nscaf2853	372356	373571
nscaf2853	376571	377757
nscaf2853	439851	440950
nscaf2853	615126	616185
nscaf2853	617673	618681
nscaf2853	641571	642820
nscaf2853	651468	652513
nscaf2853	671832	673079
nscaf2853	674947	676194
nscaf2853	885177	886384
nscaf2853	899111	900141
nscaf2853	981389	982409
nscaf2853	1047424	1048519
nscaf2853	1070468	1071538
nscaf2853	1440562	1441753
nscaf2853	1543613	1544940
nscaf2853	1547306	1548437
nscaf2853	1560721	1561768
nscaf2853	1563896	1565676
nscaf2853	1569058	1570088
nscaf2853	1571567	1572724
nscaf2853	1573797	1575574
nscaf2853	1578990	1580081
nscaf2853	1582886	1584041
nscaf2853	1631422	1632720
nscaf2853	1924920	1928668
nscaf2853	2078353	2079888
nscaf2853	2254677	2255920
nscaf2853	2286952	2288857
nscaf2853	2314895	2316225
nscaf2853	2319715	2320829
nscaf2853	2322850	2324239
nscaf2853	2333894	2335369
nscaf2853	2682122	2683255
nscaf2853	3656110	3657347
nscaf2853	3975468	3976503
nscaf2853	4114854	4115899
nscaf2853	4142921	4144259
nscaf2853	4597989	4599301
nscaf2853	4930945	4932514
nscaf2853	5053755	5054954
nscaf2853	5055259	5056518
nscaf2853	5084454	5085620
nscaf2853	5111110	5112217
nscaf2853	5393165	5394483
nscaf2853	5422392	5424449
nscaf2853	5487313	5488402
nscaf2853	5616246	5617326
nscaf2853	5736265	5737460
nscaf2853	5765220	5766415
nscaf2853	5793295	5794412
nscaf2853	5794572	5795682
nscaf2853	6643327	6644465
nscaf2853	6645522	6646668
nscaf2853	6712981	6714144
nscaf2853	6853107	6854317
nscaf2853	6898603	6900063
nscaf2854	16357	19873
nscaf2855	154946	156479
nscaf2855	230404	231420
nscaf2855	727845	728899
nscaf2855	1699502	1700826
nscaf2855	1798904	1800461
nscaf2855	2231851	2233011
nscaf2855	3514216	3515224
nscaf2855	3609949	3611101
nscaf2855	3619590	3620886
nscaf2855	3770242	3771343
nscaf2855	3871113	3872415
nscaf2855	3901293	3902336
nscaf2855	4207958	4209042
nscaf2855	4331601	4332895
nscaf2855	6232197	6233512
nscaf2855	6603393	6604681
nscaf2855	6611278	6612485
nscaf2855	6698542	6699593
nscaf2855	6791021	6792331
nscaf2855	6886752	6887765
nscaf2855	6914562	6915911
nscaf2855	7054539	7055887
nscaf2855	7135615	7136855
nscaf2855	7215237	7216322
nscaf2855	7280912	7282039
nscaf2859	247514	248841
nscaf2859	376443	378094
nscaf2859	378466	379498
nscaf2859	380076	381373
nscaf2859	525636	526857
nscaf2859	543747	544956
nscaf2859	687545	688688
nscaf2859	951127	952512
nscaf2859	953414	954837
nscaf2859	992648	993880
nscaf2859	1036826	1038164
nscaf2859	1120346	1121582
nscaf2859	1226929	1228187
nscaf2859	1476301	1477649
nscaf2859	1765920	1767592
nscaf2859	1849344	1850510
nscaf2860	157762	158918
nscaf2860	284648	285671
nscaf2860	345394	346716
nscaf2860	700731	701756
nscaf2860	1173361	1174674
nscaf2860	1453794	1455103
nscaf2860	1515625	1516839
nscaf2860	2060926	2062248
nscaf2860	2092198	2093544
nscaf2865	1076	2259
nscaf2865	6096	8207
nscaf2865	9150	10205
nscaf2865	101912	102950
nscaf2865	160007	161343
nscaf2865	715277	716883
nscaf2865	859725	860801
nscaf2865	1417043	1418309
nscaf2865	2096830	2097863
nscaf2865	2107112	2108204
nscaf2865	2112869	2114190
nscaf2865	2160275	2161488
nscaf2865	2347461	2348788
nscaf2865	2440098	2441396
nscaf2865	2653058	2654611
nscaf2865	2712887	2713933
nscaf2865	2778549	2779613
nscaf2865	2929798	2930889
nscaf2865	3122357	3123468
nscaf2865	3439782	3441401
nscaf2865	3604994	3606309
nscaf2865	4115959	4117149
nscaf2865	4187836	4188865
nscaf2865	4191723	4193042
nscaf2865	4224495	4225685
nscaf2865	5353931	5355238
nscaf2865	5379682	5380997
nscaf2865	5409381	5410726
nscaf2865	5410915	5412101
nscaf2865	5455460	5456804
nscaf2865	5457392	5458611
nscaf2868	55209	56319
nscaf2868	150243	151245
nscaf2868	275616	276667
nscaf2868	396571	397707
nscaf2868	410214	411402
nscaf2868	507419	508675
nscaf2868	618128	619295
nscaf2868	1361662	1362785
nscaf2868	1851307	1852626
nscaf2868	1867832	1869130
nscaf2868	1905729	1907129
nscaf2874	204755	205973
nscaf2874	216662	217769
nscaf2874	223047	224246
nscaf2874	344263	345504
nscaf2874	585234	586342
nscaf2874	586404	588352
nscaf2874	679870	681438
nscaf2876	145825	147027
nscaf2876	263118	264224
nscaf2876	469474	470596
nscaf2876	474871	475915
nscaf2876	540072	541103
nscaf2876	594183	595250
nscaf2876	991638	992688
nscaf2876	1087834	1089350
nscaf2876	1242765	1243974
nscaf2876	1401444	1402459
nscaf2876	1541368	1542578
nscaf2876	1549592	1550925
nscaf2876	1566640	1567839
nscaf2876	1570370	1571644
nscaf2879	12545	14153
nscaf287	1856	3180
nscaf2882	160266	161524
nscaf2882	165768	167238
nscaf2882	173505	174584
nscaf2882	176087	178100
nscaf2882	235385	236693
nscaf2883	90055	91363
nscaf2883	111737	112919
nscaf2883	472252	473401
nscaf2883	701078	703139
nscaf2883	715460	716591
nscaf2883	843593	844928
nscaf2883	1290770	1292229
nscaf2883	1591059	1592182
nscaf2883	1690952	1692173
nscaf2883	1697082	1698278
nscaf2883	1704374	1705464
nscaf2883	1793651	1794693
nscaf2883	2358227	2359357
nscaf2883	2603365	2604457
nscaf2886	214312	215362
nscaf2886	438297	439306
nscaf2886	489654	490677
nscaf2886	992698	993789
nscaf2886	993868	995543
nscaf2886	1027671	1028991
nscaf2886	1076548	1077677
nscaf2887	114148	115293
nscaf2887	385471	386801
nscaf2887	465446	466658
nscaf2887	541290	542600
nscaf2887	671465	672688
nscaf2887	984621	985902
nscaf2887	995543	996551
nscaf2887	1380073	1381098
nscaf2887	1410222	1411283
nscaf2887	1448046	1449079
nscaf2887	1780577	1781921
nscaf2887	1861108	1864035
nscaf2887	1882828	1883941
nscaf2887	1912328	1913642
nscaf2887	1914340	1915613
nscaf2888	57601	58683
nscaf2888	88449	89679
nscaf2888	235306	236432
nscaf2888	336287	337597
nscaf2888	430446	431780
nscaf2888	443214	444442
nscaf2888	705088	706124
nscaf2888	741739	743970
nscaf2888	831297	832587
nscaf2888	914023	915095
nscaf2888	1046561	1047871
nscaf2888	1064856	1066141
nscaf2888	1117306	1118549
nscaf2888	1133538	1134760
nscaf2888	1159315	1160367
nscaf2888	1350086	1351729
nscaf2888	1488201	1489392
nscaf2888	1582856	1583955
nscaf2888	1584883	1585918
nscaf2888	1610658	1611864
nscaf2888	1647816	1649106
nscaf2888	1808904	1810226
nscaf2888	1858427	1859754
nscaf2888	2230439	2231726
nscaf2888	2241362	2242696
nscaf2888	2638948	2640265
nscaf2888	3209461	3210608
nscaf2888	3509994	3511650
nscaf2888	3837797	3839044
nscaf2888	4685633	4686637
nscaf2888	4841495	4842674
nscaf2888	4956099	4957150
nscaf2888	5253129	5254310
nscaf2888	5907381	5908666
nscaf2888	6464887	6466169
nscaf2888	6768006	6769107
nscaf2888	7017133	7018364
nscaf2888	7029829	7031090
nscaf2888	7171474	7173094
nscaf2888	7261257	7262351
nscaf2888	7454994	7456148
nscaf2888	7681620	7682913
nscaf2888	7850169	7851355
nscaf2888	7988367	7989391
nscaf2888	8124069	8125204
nscaf2888	8203417	8204526
nscaf2888	8927059	8928624
nscaf2888	8966161	8967239
nscaf2888	8967827	8968838
nscaf2888	8992630	8994277
nscaf2888	9616515	9617833
nscaf2888	9737485	9738677
nscaf2888	9906162	9907455
nscaf2889	252381	253441
nscaf2889	571213	572243
nscaf2889	762293	763562
nscaf2889	1298099	1299784
nscaf2889	1357874	1359114
nscaf2889	2279991	2281038
nscaf2889	2985767	2986770
nscaf2889	2987768	2989904
nscaf2889	3020596	3021720
nscaf2889	3070037	3071103
nscaf2889	3598286	3599293
nscaf2890	254841	256075
nscaf2890	695369	696502
nscaf2890	1046982	1048080
nscaf2891	7601	9520
nscaf2891	11622	13410
nscaf2891	81002	82315
nscaf2891	493273	494488
nscaf2891	507326	508696
nscaf2891	508708	510283
nscaf2891	1090957	1092029
nscaf2891	1115928	1117203
nscaf2891	1363134	1364238
nscaf2891	2004136	2005259
nscaf2891	2336923	2338169
nscaf2891	2467139	2469147
nscaf2891	2479260	2480741
nscaf2891	2671796	2672989
nscaf2901	492975	494005
nscaf2901	1250692	1251939
nscaf2901	1365945	1368305
nscaf2901	1473532	1474818
nscaf2902	128178	129512
nscaf2902	277772	278962
nscaf2902	960403	961445
nscaf2902	1430780	1431792
nscaf2902	1433484	1434554
nscaf2902	1714030	1715406
nscaf2902	2710286	2711818
nscaf2902	3345301	3346536
nscaf2902	3360587	3361683
nscaf2902	3363253	3364539
nscaf2902	3376177	3377496
nscaf2902	3454391	3455700
nscaf2902	3581140	3582363
nscaf2902	3622359	3623536
nscaf2902	4136160	4137328
nscaf2902	4169991	4171000
nscaf2902	4261017	4262207
nscaf2902	4630482	4631571
nscaf2902	5497611	5498803
nscaf2902	5516806	5517956
nscaf2902	5815640	5817078
nscaf2902	6221582	6223159
nscaf2902	6381442	6382724
nscaf2902	6409562	6410633
nscaf2902	6842999	6844056
nscaf2902	7096315	7097333
nscaf2902	7248938	7250128
nscaf2902	7324765	7325810
nscaf2902	8168376	8169482
nscaf2902	8315030	8316464
nscaf2902	8394567	8395789
nscaf2902	8442418	8443439
nscaf2902	8494984	8496302
nscaf2902	8593756	8595384
nscaf2902	8735819	8737118
nscaf2902	8760165	8761545
nscaf2902	9126586	9127840
nscaf2902	9129218	9130524
nscaf2902	9708929	9710103
nscaf2902	10081489	10082816
nscaf2902	10299011	10300326
nscaf2902	10345945	10347010
nscaf2902	10554851	10555947
nscaf2902	10742609	10744064
nscaf2902	10899097	10900375
nscaf2902	10908149	10909169
nscaf2902	10931542	10932643
nscaf2902	10942988	10944220
nscaf2902	11139218	11140276
nscaf2902	11149575	11150797
nscaf2903	23786	25018
nscaf2903	44417	45625
nscaf2903	53528	54612
nscaf2903	59166	60294
nscaf2903	310483	311766
nscaf2903	334117	335198
nscaf2903	537109	538169
nscaf2903	775247	776443
nscaf2903	780097	781265
nscaf2903	1212350	1213492
nscaf2905	24419	26236
nscaf2905	116858	117906
nscaf2905	140843	142110
nscaf2905	197011	198058
nscaf2905	218917	220117
nscaf2905	225826	226873
nscaf2905	241741	242896
nscaf2905	268092	269396
nscaf2905	295964	297411
nscaf2905	299548	300717
nscaf2905	323641	325059
nscaf2905	335008	336404
nscaf2905	472877	474058
nscaf2905	478762	479811
nscaf2909	37096	38637
nscaf2909	40150	41478
nscaf2909	44802	46467
nscaf2909	48708	52182
nscaf2909	55795	56805
nscaf2910	382581	383649
nscaf2910	393338	394593
nscaf2912	118519	119694
nscaf2912	137239	138244
nscaf2912	138370	139815
nscaf2912	139990	142202
nscaf2912	202379	203668
nscaf2912	436948	438188
nscaf2912	636447	637723
nscaf2912	1379346	1380593
nscaf2912	1397923	1399473
nscaf2912	1399500	1400818
nscaf2912	1404650	1406215
nscaf2912	1409368	1411640
nscaf2912	1411866	1413105
nscaf2912	1415414	1416418
nscaf2913	11896	12974
nscaf2913	15011	16091
nscaf2913	109802	111074
nscaf2913	115366	116643
nscaf2915	15019	16245
nscaf2916	1476	2551
nscaf2916	51121	52371
nscaf2916	175204	176217
nscaf2916	451004	452079
nscaf2916	487917	489304
nscaf2916	521530	522638
nscaf2916	530487	531644
nscaf2916	637179	638380
nscaf2924	20036	21236
nscaf2924	22396	23853
nscaf2924	96399	97740
nscaf2924	241779	243243
nscaf2924	244756	246082
nscaf2924	507037	508613
nscaf2924	672749	675274
nscaf2924	814650	815676
nscaf2925	13353	14429
nscaf2925	157221	158257
nscaf2925	391627	392838
nscaf2925	433447	434450
nscaf2927	21956	22976
nscaf2930	9626	11510
nscaf2930	122745	124020
nscaf2930	131797	133068
nscaf2930	134690	135961
nscaf2930	1277859	1279172
nscaf2930	1338112	1339431
nscaf2930	1617213	1618618
nscaf2930	1752212	1753274
nscaf2930	2591539	2592600
nscaf2930	2655974	2657298
nscaf2930	2706843	2708104
nscaf2930	2895994	2897222
nscaf2930	2901534	2902778
nscaf2930	2974273	2975707
nscaf2930	2976271	2977659
nscaf2930	3037630	3039263
nscaf2930	3083908	3085625
nscaf2930	3137157	3138437
nscaf2930	3138612	3139622
nscaf2930	3146558	3147788
nscaf2930	3157266	3158317
nscaf2930	3160978	3162414
nscaf2930	3196095	3197337
nscaf2930	3197592	3199106
nscaf2930	3203801	3204985
nscaf2930	3360298	3361560
nscaf2930	3414648	3415921
nscaf2930	3868741	3869911
nscaf2930	3870732	3872067
nscaf2930	3872124	3873172
nscaf2930	3873645	3874983
nscaf2930	3916518	3917598
nscaf2930	3918355	3919436
nscaf2930	4104855	4106515
nscaf2930	4199683	4202296
nscaf2930	4510011	4511200
nscaf2930	4734816	4736230
nscaf2930	5046067	5047325
nscaf2930	5062917	5064815
nscaf2930	5079872	5081062
nscaf2930	5126746	5127762
nscaf2930	5127966	5129254
nscaf2930	5164213	5165481
nscaf2930	5259144	5261462
nscaf2930	5264944	5266049
nscaf2930	5268372	5269979
nscaf2930	5273525	5274532
nscaf2930	5569591	5570618
nscaf2930	5819079	5820320
nscaf2930	5980382	5982003
nscaf2931	369108	370262
nscaf2931	485083	486380
nscaf2931	879624	880983
nscaf2931	891968	893850
nscaf2931	900403	901596
nscaf2931	914808	916021
nscaf2931	918061	919095
nscaf2931	1172903	1174057
nscaf2931	1507556	1508860
nscaf2931	1541664	1542756
nscaf2931	1758524	1759847
nscaf2937	361127	362184
nscaf2937	503186	505124
nscaf2937	684971	686294
nscaf2937	851256	852407
nscaf2937	920867	922149
nscaf2937	948279	949554
nscaf2938	40655	41723
nscaf2938	182598	183643
nscaf2938	238014	239253
nscaf2939	40664	41956
nscaf2940	34379	35451
nscaf2940	137442	138451
nscaf2940	162239	163244
nscaf2943	78750	80644
nscaf2943	123187	124394
nscaf2943	175802	176923
nscaf2943	463151	464447
nscaf2943	473861	474926
nscaf2943	568136	569458
nscaf2943	611412	612546
nscaf2943	783686	784696
nscaf2943	1366887	1368140
nscaf2943	1619970	1621182
nscaf2943	1934672	1935681
nscaf2943	2400747	2401873
nscaf2943	2459960	2461028
nscaf2943	2506892	2508216
nscaf2943	2563071	2564345
nscaf2943	2719680	2720680
nscaf2943	3078210	3079417
nscaf2943	3574204	3575220
nscaf2943	3586922	3587951
nscaf2948	60573	62300
nscaf2948	209907	211250
nscaf2948	213034	215830
nscaf2948	217728	220526
nscaf2948	226361	227699
nscaf2948	545945	547249
nscaf2948	776204	777403
nscaf2948	990942	992250
nscaf2948	1371352	1372595
nscaf2948	1418045	1419087
nscaf2948	2022453	2023700
nscaf2948	2163941	2165241
nscaf2948	2764217	2765358
nscaf2950	8946	10135
nscaf2951	146124	148572
nscaf2951	163428	165386
nscaf2951	165493	169971
nscaf2951	843864	845509
nscaf2951	974564	975662
nscaf2951	1256160	1257353
nscaf2951	1455477	1456650
nscaf2952	69579	71379
nscaf2953	12940	14172
nscaf2953	17814	20027
nscaf2953	20032	21352
nscaf2953	53525	54544
nscaf2953	484035	485300
nscaf2953	502805	503923
nscaf2953	554218	555511
nscaf2953	1329683	1330829
nscaf2953	1613796	1615058
nscaf2953	1749846	1751154
nscaf2953	1759890	1761392
nscaf2953	1781628	1782728
nscaf2953	1800986	1802559
nscaf2953	1851226	1852347
nscaf2953	2488710	2489778
nscaf2953	2541169	2542489
nscaf2953	3161786	3164719
nscaf2953	3396085	3397192
nscaf2953	3534951	3535991
nscaf2953	3562024	3563190
nscaf2953	3720216	3721483
nscaf2954	11206	12323
nscaf2954	13911	15035
nscaf2954	274576	275632
nscaf2954	300382	301412
nscaf2954	310208	311401
nscaf2956	144027	145476
nscaf2956	219848	220874
nscaf2956	371669	372714
nscaf2957	48500	49662
nscaf2959	179246	180523
nscaf2961	34815	36057
nscaf2961	77444	78458
nscaf2961	82945	84520
nscaf2962	100252	101583
nscaf2962	112350	113370
nscaf2962	121259	122261
nscaf2962	385817	386907
nscaf2962	449767	450999
nscaf2962	489250	490560
nscaf2962	535216	536322
nscaf2962	573220	574261
nscaf2962	701255	702554
nscaf2962	703061	704360
nscaf2962	1030169	1031412
nscaf2964	171231	172468
nscaf2964	493804	494994
nscaf2964	507083	508147
nscaf2964	800185	801481
nscaf2964	861360	863316
nscaf2964	1536533	1537673
nscaf2964	1999153	2000185
nscaf2964	3818833	3820151
nscaf2964	3857128	3858633
nscaf2964	3968985	3970123
nscaf2964	3970751	3972179
nscaf2964	3989631	3990772
nscaf2964	3990931	3992363
nscaf2964	4209167	4210233
nscaf2970	388044	389173
nscaf2970	512523	514154
nscaf2970	574064	575358
nscaf2970	1006780	1007852
nscaf2970	1036469	1037722
nscaf2970	1396881	1398049
nscaf2970	2083020	2084125
nscaf2970	2445472	2446494
nscaf2970	2546740	2547938
nscaf2970	2638253	2639400
nscaf2970	2754461	2755709
nscaf2970	2770218	2771246
nscaf2970	2772325	2773360
nscaf2970	2778682	2780187
nscaf2971	1	1174
nscaf2971	38809	39969
nscaf2971	137230	138449
nscaf2971	167294	168307
nscaf2976	2294	3611
nscaf2977	33147	34927
nscaf2977	44134	45457
nscaf2980	226134	227205
nscaf2980	602251	603541
nscaf2980	801309	802379
nscaf2981	8641	9711
nscaf2981	53024	54194
nscaf2981	136877	138065
nscaf2983	52682	53777
nscaf2983	73586	74884
nscaf2983	75419	76639
nscaf2983	80206	81892
nscaf2983	88217	90834
nscaf2983	109499	110675
nscaf2983	111521	112907
nscaf2983	131584	133077
nscaf2983	139997	141272
nscaf2983	157266	158291
nscaf2983	406658	407765
nscaf2983	662897	664230
nscaf2983	1053858	1055176
nscaf2983	1786305	1787578
nscaf2983	2636225	2637335
nscaf2986	627160	628535
nscaf2986	926207	927339
nscaf2986	927415	928739
nscaf2986	1478683	1480393
nscaf2986	1481125	1482807
nscaf2986	1482933	1483977
nscaf2986	1484828	1487989
nscaf2986	1647238	1651323
nscaf2986	1655488	1659573
nscaf2986	1929860	1930927
nscaf2986	2100340	2101662
nscaf2986	2204093	2205514
nscaf2986	2250156	2251495
nscaf2986	2464634	2465672
nscaf2986	2469944	2471192
nscaf2986	2639457	2640773
nscaf2986	2671987	2673078
nscaf2986	2682954	2684141
nscaf2986	2940217	2941502
nscaf2986	2987874	2989418
nscaf2986	3695977	3697777
nscaf2986	3699145	3702526
nscaf2986	3702568	3705176
nscaf2986	3705278	3707078
nscaf2986	3708446	3711827
nscaf2986	3711869	3714477
nscaf2986	4188671	4189840
nscaf2986	4540079	4541097
nscaf2986	4607774	4609147
nscaf2986	5241697	5243191
nscaf2986	5298176	5299413
nscaf2986	5902737	5903914
nscaf2986	5909533	5910572
nscaf2986	5934657	5935693
nscaf2986	5962743	5963841
nscaf2986	6116615	6117904
nscaf2986	6206738	6207797
nscaf2986	6378291	6379613
nscaf2987	25349	26632
nscaf2987	33046	34220
nscaf2987	36964	38189
nscaf2987	58391	59615
nscaf2987	368907	370176
nscaf2987	382139	383156
nscaf2987	413048	414714
nscaf2990	154556	155614
nscaf2990	350651	351899
nscaf2990	763425	764727
nscaf2990	827408	829212
nscaf2990	853012	854041
nscaf2993	45192	46486
nscaf2993	491762	492940
nscaf2993	646398	647645
nscaf2993	1196902	1198156
nscaf2993	1206863	1207897
nscaf2993	1296245	1297506
nscaf2993	1298226	1299273
nscaf2993	1647153	1648369
nscaf2993	1828024	1829547
nscaf2993	1836370	1837537
nscaf2993	1854505	1856312
nscaf2993	1963568	1964752
nscaf2993	2040898	2041911
nscaf2993	2079201	2080416
nscaf2993	2092163	2093500
nscaf2993	2123239	2124537
nscaf2993	2829891	2830983
nscaf2993	2843089	2844108
nscaf2993	2850928	2852090
nscaf2993	3464029	3465357
nscaf2993	3571159	3572324
nscaf2993	3626980	3628308
nscaf2993	3635901	3637233
nscaf2993	4563133	4564260
nscaf2993	4616981	4618932
nscaf2993	4682275	4683344
nscaf2993	4771437	4773200
nscaf2993	4773408	4775171
nscaf2993	5128889	5130037
[truncated: 1,453 more rows]
