# Supplementary material for: Segmental duplications: evolution and impact among the current Lepidoptera genomes
Source: BMC Evol Biol. 2017 Jul 6;17:161. doi: 10.1186/s12862-017-1007-y (PMC5499213; doi:10.1186/s12862-017-1007-y)
Supplement: Supplementary file 2 — Genes embedded in the SDs regions. (XLSX 81 kb) [file 12862_2017_1007_MOESM2_ESM.xlsx]

## Sheet: Gene list embedded in SDs
P. xylostella	M. sexta	H. melpomene	D. plexippus	B. mori
Px000002	Msex2.00243	HMEL015204	DPOGS206960	BGIBMGA014614-TA
Px000011	Msex2.00247	HMEL007576	DPOGS206958	BGIBMGA014507-TA
Px000022	Msex2.00145	HMEL002146	DPOGS207126	BGIBMGA000965-TA
Px000027	Msex2.00155	HMEL003488	DPOGS207127	BGIBMGA013426-TA
Px000031	Msex2.00383	HMEL003371	DPOGS206787	BGIBMGA002465-TA
Px000034	Msex2.00397	HMEL004128	DPOGS207199	BGIBMGA004474-TA
Px000045	Msex2.00398	HMEL006615	DPOGS207204	BGIBMGA013635-TA
Px000049	Msex2.00254	HMEL012027	DPOGS207203	BGIBMGA007347-TA
Px000050	Msex2.00256	HMEL006631	DPOGS207206	BGIBMGA000412-TA
Px000056	Msex2.15500	HMEL004864	DPOGS206780	BGIBMGA005185-TA
Px000064	Msex2.00789	HMEL021891	DPOGS207205	BGIBMGA013861-TA
Px000074	Msex2.00972	HMEL021892	DPOGS207207	BGIBMGA012574-TA
Px000080	Msex2.00908	HMEL004194	DPOGS206773	BGIBMGA011138-TA
Px000084	Msex2.00909	HMEL002848	DPOGS207221	BGIBMGA002942-TA
Px000086	Msex2.01105	HMEL003327	DPOGS207220	BGIBMGA002943-TA
Px000087	Msex2.01153	HMEL005428	DPOGS206767	BGIBMGA013237-TA
Px000094	Msex2.01250	HMEL021449	DPOGS207222	BGIBMGA000885-TA
Px000103	Msex2.01252	HMEL020286	DPOGS206766	BGIBMGA013239-TA
Px000104	Msex2.01533	HMEL002593	DPOGS204440	BGIBMGA003504-TA
Px000127	Msex2.01536	HMEL002985	DPOGS204452	BGIBMGA014546-TA
Px000129	Msex2.01537	HMEL003308	DPOGS204456	BGIBMGA007859-TA
Px000151	Msex2.01558	HMEL004424	DPOGS204463	BGIBMGA010516-TA
Px000159	Msex2.01557	HMEL022266	DPOGS204464	BGIBMGA009621-TA
Px000162	Msex2.01394	HMEL002441	DPOGS204465	BGIBMGA014595-TA
Px000164	Msex2.01659	HMEL003133	DPOGS204424	BGIBMGA013377-TA
Px000166	Msex2.01698	HMEL003146	DPOGS204466	BGIBMGA012603-TA
Px000169	Msex2.01527	HMEL002760	DPOGS204418	BGIBMGA012555-TA
Px000170	Msex2.01752	HMEL002759	DPOGS204417	BGIBMGA014092-TA
Px000171	Msex2.02054	HMEL011670	DPOGS204416	BGIBMGA014254-TA
Px000183	Msex2.01794	HMEL005797	DPOGS204415	BGIBMGA008165-TA
Px000190	Msex2.02267	HMEL004993	DPOGS204481	BGIBMGA013539-TA
Px000193	Msex2.02622	HMEL004995	DPOGS204502	BGIBMGA008824-TA
Px000205	Msex2.02669	HMEL008045	DPOGS203356	BGIBMGA004718-TA
Px000260	Msex2.02697	HMEL003765	DPOGS203357	BGIBMGA001680-TA
Px000262	Msex2.02775	HMEL003768	DPOGS203358	BGIBMGA000886-TA
Px000269	Msex2.02843	HMEL003786	DPOGS203353	BGIBMGA000260-TA
Px000271	Msex2.02918	HMEL011290	DPOGS203342	BGIBMGA003660-TA
Px000281	Msex2.03022	HMEL011275	DPOGS203364	BGIBMGA010302-TA
Px000282	Msex2.03028	HMEL005990	DPOGS203288	BGIBMGA009252-TA
Px000283	Msex2.03221	HMEL006618	DPOGS210993	BGIBMGA001937-TA
Px000284	Msex2.03227	HMEL003405	DPOGS210994	BGIBMGA014352-TA
Px000301	Msex2.03137	HMEL007397	DPOGS210973	BGIBMGA006021-TA
Px000302	Msex2.03150	HMEL008051	DPOGS210995	BGIBMGA009739-TA
Px000338	Msex2.03156	HMEL004361	DPOGS210972	BGIBMGA011941-TA
Px000367	Msex2.03071	HMEL009581	DPOGS211008	BGIBMGA011349-TA
Px000378	Msex2.03421	HMEL009582	DPOGS210956	BGIBMGA000406-TA
Px000383	Msex2.03584	HMEL009585	DPOGS203947	BGIBMGA005832-TA
Px000389	Msex2.03501	HMEL015676	DPOGS201479	BGIBMGA012158-TA
Px000404	Msex2.03504	HMEL002602	DPOGS201478	BGIBMGA005831-TA
Px000405	Msex2.03505	HMEL004279	DPOGS201477	BGIBMGA008818-TA
Px000406	Msex2.03701	HMEL007471	DPOGS201472	BGIBMGA009338-TA
Px000414	Msex2.03703	HMEL011853	DPOGS201494	BGIBMGA011002-TA
Px000417	Msex2.03544	HMEL003303	DPOGS201512	BGIBMGA003575-TA
Px000431	Msex2.03569	HMEL011611	DPOGS201513	BGIBMGA014116-TA
Px000432	Msex2.03568	HMEL003950	DPOGS201514	BGIBMGA013048-TA
Px000434	Msex2.03580	HMEL003951	DPOGS201518	BGIBMGA006151-TA
Px000464	Msex2.03953	HMEL003952	DPOGS201437	BGIBMGA012650-TA
Px000473	Msex2.03431	HMEL013117	DPOGS201519	BGIBMGA004290-TA
Px000514	Msex2.03432	HMEL015801	DPOGS201436	BGIBMGA002901-TA
Px000516	Msex2.03436	HMEL002063	DPOGS201433	BGIBMGA010901-TA
Px000523	Msex2.03439	HMEL017264	DPOGS201432	BGIBMGA010204-TA
Px000527	Msex2.03440	HMEL017226	DPOGS201534	BGIBMGA011000-TA
Px000554	Msex2.03441	HMEL017227	DPOGS201403	BGIBMGA003573-TA
Px000601	Msex2.03442	HMEL017187	DPOGS211178	BGIBMGA014429-TA
Px000606	Msex2.03443	HMEL012467	DPOGS211198	BGIBMGA001603-TA
Px000607	Msex2.03452	HMEL012480	DPOGS211093	BGIBMGA000021-TA
Px000612	Msex2.03453	HMEL012493	DPOGS211092	BGIBMGA014310-TA
Px000615	Msex2.03454	HMEL012495	DPOGS211073	BGIBMGA007501-TA
Px000623	Msex2.03456	HMEL011660	DPOGS207269	BGIBMGA013236-TA
Px000632	Msex2.03457	HMEL011659	DPOGS208857	BGIBMGA004716-TA
Px000636	Msex2.03471	HMEL002292	DPOGS203758	BGIBMGA004597-TA
Px000646	Msex2.04007	HMEL006794	DPOGS203745	BGIBMGA014599-TA
Px000669	Msex2.04060	HMEL012835	DPOGS203759	BGIBMGA012745-TA
Px000682	Msex2.04260	HMEL005672	DPOGS203760	BGIBMGA014229-TA
Px000683	Msex2.04135	HMEL002574	DPOGS203763	BGIBMGA012669-TA
Px000714	Msex2.04136	HMEL002575	DPOGS203764	BGIBMGA001358-TA
Px000718	Msex2.04137	HMEL006537	DPOGS203766	BGIBMGA005819-TA
Px000720	Msex2.04397	HMEL021119	DPOGS203730	BGIBMGA005783-TA
Px000724	Msex2.04428	HMEL016497	DPOGS203727	BGIBMGA014315-TA
Px000737	Msex2.04562	HMEL016496	DPOGS203833	BGIBMGA008905-TA
Px000752	Msex2.04576	HMEL013097	DPOGS203834	BGIBMGA005543-TA
Px000759	Msex2.04675	HMEL003934	DPOGS203836	BGIBMGA004508-TA
Px000765	Msex2.04678	HMEL003932	DPOGS203845	BGIBMGA011001-TA
Px000766	Msex2.04680	HMEL014748	DPOGS203846	BGIBMGA012722-TA
Px000794	Msex2.15516	HMEL013972	DPOGS203852	BGIBMGA014574-TA
Px000801	Msex2.04580	HMEL013973	DPOGS203853	BGIBMGA002254-TA
Px000802	Msex2.04581	HMEL012030	DPOGS203640	BGIBMGA013160-TA
Px000810	Msex2.04788	HMEL013945	DPOGS203639	BGIBMGA002666-TA
Px000813	Msex2.04789	HMEL013946	DPOGS203638	BGIBMGA008164-TA
Px000814	Msex2.04792	HMEL008610	DPOGS211912	BGIBMGA005593-TA
Px000816	Msex2.04797	HMEL008605	DPOGS211887	BGIBMGA009441-TA
Px000822	Msex2.05026	HMEL008604	DPOGS211886	BGIBMGA002505-TA
Px000823	Msex2.04992	HMEL008602	DPOGS211960	BGIBMGA004320-TA
Px000832	Msex2.05008	HMEL015508	DPOGS211851	BGIBMGA010935-TA
Px000834	Msex2.05009	HMEL015511	DPOGS210738	BGIBMGA010168-TA
Px000851	Msex2.05507	HMEL015512	DPOGS210737	BGIBMGA001518-TA
Px000856	Msex2.05506	HMEL015517	DPOGS210709	BGIBMGA007252-TA
Px000859	Msex2.05152	HMEL010083	DPOGS210708	BGIBMGA013806-TA
Px000865	Msex2.05153	HMEL010084	DPOGS210702	BGIBMGA004771-TA
Px000871	Msex2.05154	HMEL010502	DPOGS210745	BGIBMGA002486-TA
Px000899	Msex2.05151	HMEL006870	DPOGS210701	BGIBMGA014428-TA
Px000900	Msex2.05209	HMEL015623	DPOGS210746	BGIBMGA003656-TA
Px000905	Msex2.05406	HMEL002122	DPOGS210700	BGIBMGA003087-TA
Px000932	Msex2.05409	HMEL002129	DPOGS210699	BGIBMGA002257-TA
Px000941	Msex2.05443	HMEL011070	DPOGS210747	BGIBMGA014511-TA
Px000943	Msex2.05540	HMEL011069	DPOGS210689	BGIBMGA004305-TA
Px000944	Msex2.05575	HMEL011067	DPOGS210687	BGIBMGA004292-TA
Px000949	Msex2.05583	HMEL011064	DPOGS210686	BGIBMGA013606-TA
Px000970	Msex2.05606	HMEL003366	DPOGS214191	BGIBMGA009573-TA
Px000987	Msex2.05614	HMEL003158	DPOGS214192	BGIBMGA004610-TA
Px000988	Msex2.05707	HMEL003157	DPOGS214166	BGIBMGA014115-TA
Px000991	Msex2.05781	HMEL003154	DPOGS214215	BGIBMGA011863-TA
Px001001	Msex2.05782	HMEL003730	DPOGS214229	BGIBMGA003973-TA
Px001003	Msex2.05784	HMEL015448	DPOGS214230	BGIBMGA014524-TA
Px001005	Msex2.05785	HMEL015449	DPOGS214231	BGIBMGA002112-TA
Px001024	Msex2.05666	HMEL015450	DPOGS214245	BGIBMGA004323-TA
Px001032	Msex2.05671	HMEL015451	DPOGS214138	BGIBMGA008125-TA
Px001033	Msex2.05676	HMEL015453	DPOGS214264	BGIBMGA005717-TA
Px001034	Msex2.05109	HMEL015457	DPOGS214265	BGIBMGA014608-TA
Px001036	Msex2.05115	HMEL002345	DPOGS214270	BGIBMGA003340-TA
Px001043	Msex2.05122	HMEL009238	DPOGS214277	BGIBMGA013241-TA
Px001044	Msex2.05121	HMEL014030	DPOGS214278	BGIBMGA014436-TA
Px001046	Msex2.05126	HMEL014032	DPOGS214112	BGIBMGA014079-TA
Px001056	Msex2.05127	HMEL004149	DPOGS214110	BGIBMGA014610-TA
Px001058	Msex2.05130	HMEL006129	DPOGS214109	BGIBMGA014550-TA
Px001059	Msex2.05136	HMEL011682	DPOGS209626	BGIBMGA001782-TA
Px001084	Msex2.05872	HMEL011681	DPOGS209627	BGIBMGA014354-TA
Px001093	Msex2.06096	HMEL007083	DPOGS213119	BGIBMGA007327-TA
Px001105	Msex2.05966	HMEL004665	DPOGS213081	BGIBMGA006130-TA
Px001110	Msex2.05967	HMEL004667	DPOGS213080	BGIBMGA012691-TA
Px001123	Msex2.06062	HMEL009314	DPOGS213079	BGIBMGA005629-TA
Px001133	Msex2.06070	HMEL017546	DPOGS213078	BGIBMGA014520-TA
Px001132	Msex2.06285	HMEL014085	DPOGS213120	BGIBMGA014510-TA
Px001137	Msex2.06330	HMEL008010	DPOGS213072	BGIBMGA011791-TA
Px001139	Msex2.06331	HMEL006001	DPOGS213129	BGIBMGA013865-TA
Px001153	Msex2.06332	HMEL010070	DPOGS213130	BGIBMGA003994-TA
Px001154	Msex2.06333	HMEL005171	DPOGS213142	BGIBMGA006139-TA
Px001157	Msex2.06392	HMEL021694	DPOGS213153	BGIBMGA013270-TA
Px001163	Msex2.06122	HMEL008695	DPOGS213154	BGIBMGA000837-TA
Px001164	Msex2.06123	HMEL006335	DPOGS213055	BGIBMGA011245-TA
Px001165	Msex2.06124	HMEL022270	DPOGS213155	BGIBMGA014332-TA
Px001166	Msex2.06481	HMEL021456	DPOGS213156	BGIBMGA003910-TA
Px001180	Msex2.06498	HMEL021718	DPOGS210053	BGIBMGA010863-TA
Px001192	Msex2.06587	HMEL021459	DPOGS210052	BGIBMGA004386-TA
Px001197	Msex2.06200	HMEL007239	DPOGS210043	BGIBMGA006971-TA
Px001198	Msex2.06204	HMEL005435	DPOGS210114	BGIBMGA003799-TA
Px001199	Msex2.06216	HMEL005436	DPOGS210117	BGIBMGA013702-TA
Px001201	Msex2.06174	HMEL014893	DPOGS210118	BGIBMGA012913-TA
Px001200	Msex2.06617	HMEL003808	DPOGS210119	BGIBMGA005082-TA
Px001206	Msex2.06164	HMEL003807	DPOGS210120	BGIBMGA014205-TA
Px001211	Msex2.06165	HMEL018087	DPOGS210040	BGIBMGA010864-TA
Px001213	Msex2.06907	HMEL013725	DPOGS202809	BGIBMGA003773-TA
Px001222	Msex2.06718	HMEL007907	DPOGS202797	BGIBMGA003781-TA
Px001225	Msex2.06725	HMEL010001	DPOGS202796	BGIBMGA004714-TA
Px001268	Msex2.06925	HMEL009401	DPOGS212355	BGIBMGA004997-TA
Px001276	Msex2.06307	HMEL017914	DPOGS212345	BGIBMGA006482-TA
Px001280	Msex2.06306	HMEL016993	DPOGS212344	BGIBMGA012911-TA
Px001290	Msex2.06314	HMEL010130	DPOGS212395	BGIBMGA005714-TA
Px001326	Msex2.06316	HMEL008198	DPOGS212399	BGIBMGA012685-TA
Px001335	Msex2.07044	HMEL005963	DPOGS214343	BGIBMGA007598-TA
Px001336	Msex2.06983	HMEL012260	DPOGS214319	BGIBMGA004446-TA
Px001339	Msex2.06728	HMEL020702	DPOGS214367	BGIBMGA014321-TA
Px001340	Msex2.06729	HMEL017842	DPOGS214318	BGIBMGA003566-TA
Px001354	Msex2.06754	HMEL003841	DPOGS214368	BGIBMGA009745-TA
Px001357	Msex2.07108	HMEL013059	DPOGS214309	BGIBMGA014024-TA
Px001360	Msex2.07187	HMEL009313	DPOGS205287	BGIBMGA001604-TA
Px001370	Msex2.06789	HMEL008368	DPOGS205288	BGIBMGA002782-TA
Px001403	Msex2.07199	HMEL008367	DPOGS214736	BGIBMGA010876-TA
Px001416	Msex2.07319	HMEL010390	DPOGS214737	BGIBMGA005584-TA
Px001419	Msex2.07288	HMEL006899	DPOGS214753	BGIBMGA008793-TA
Px001421	Msex2.07289	HMEL006905	DPOGS214756	BGIBMGA007650-TA
Px001422	Msex2.07068	HMEL012914	DPOGS214779	BGIBMGA012926-TA
Px001434	Msex2.07283	HMEL012919	DPOGS205647	BGIBMGA003461-TA
Px001435	Msex2.07362	HMEL008291	DPOGS205646	BGIBMGA005031-TA
Px001436	Msex2.07414	HMEL004029	DPOGS205644	BGIBMGA012386-TA
Px001440	Msex2.07454	HMEL004028	DPOGS205643	BGIBMGA012103-TA
Px001444	Msex2.07455	HMEL004027	DPOGS213035	BGIBMGA003103-TA
Px001471	Msex2.07416	HMEL004019	DPOGS213046	BGIBMGA001214-TA
Px001472	Msex2.07552	HMEL008151	DPOGS210325	BGIBMGA010252-TA
Px001482	Msex2.07553	HMEL004017	DPOGS210375	BGIBMGA001389-TA
Px001483	Msex2.07558	HMEL006428	DPOGS200313	BGIBMGA004538-TA
Px001485	Msex2.07566	HMEL026014	DPOGS200327	BGIBMGA006444-TA
Px001495	Msex2.07603	HMEL026015	DPOGS200328	BGIBMGA014438-TA
Px001533	Msex2.07687	HMEL012289	DPOGS200336	BGIBMGA014394-TA
Px001535	Msex2.07921	HMEL012291	DPOGS200271	BGIBMGA008800-TA
Px001537	Msex2.07489	HMEL017458	DPOGS200270	BGIBMGA014540-TA
Px001557	Msex2.07490	HMEL017457	DPOGS200265	BGIBMGA002426-TA
Px001559	Msex2.07952	HMEL017453	DPOGS200375	BGIBMGA006439-TA
Px001591	Msex2.08217	HMEL017452	DPOGS200377	BGIBMGA004376-TA
Px001595	Msex2.08228	HMEL017450	DPOGS210829	BGIBMGA004489-TA
Px001605	Msex2.08389	HMEL017431	DPOGS210828	BGIBMGA013584-TA
Px001606	Msex2.08390	HMEL017430	DPOGS210827	BGIBMGA013632-TA
Px001607	Msex2.08402	HMEL017424	DPOGS210819	BGIBMGA002268-TA
Px001610	Msex2.08403	HMEL017421	DPOGS210814	BGIBMGA014276-TA
Px001616	Msex2.08404	HMEL016532	DPOGS210857	BGIBMGA008299-TA
Px001623	Msex2.08542	HMEL010471	DPOGS210858	BGIBMGA000792-TA
Px001626	Msex2.08543	HMEL017812	DPOGS210867	BGIBMGA014602-TA
Px001627	Msex2.08544	HMEL017811	DPOGS210868	BGIBMGA010877-TA
Px001631	Msex2.08545	HMEL006346	DPOGS206090	BGIBMGA006113-TA
Px001652	Msex2.08242	HMEL015576	DPOGS206087	BGIBMGA002627-TA
Px001661	Msex2.08255	HMEL008396	DPOGS206160	BGIBMGA004304-TA
Px001669	Msex2.08677	HMEL008395	DPOGS215901	BGIBMGA013585-TA
Px001686	Msex2.08721	HMEL004208	DPOGS215906	BGIBMGA012410-TA
Px001704	Msex2.08345	HMEL007449	DPOGS215907	BGIBMGA008876-TA
Px001741	Msex2.08770	HMEL007448	DPOGS215870	BGIBMGA012385-TA
Px001752	Msex2.08774	HMEL007423	DPOGS200733	BGIBMGA014525-TA
Px001753	Msex2.08780	HMEL004408	DPOGS200750	BGIBMGA014620-TA
Px001754	Msex2.08566	HMEL014387	DPOGS200751	BGIBMGA002340-TA
Px001770	Msex2.08567	HMEL009986	DPOGS200707	BGIBMGA003427-TA
Px001774	Msex2.08569	HMEL009833	DPOGS211828	BGIBMGA014098-TA
Px001782	Msex2.08570	HMEL009832	DPOGS202278	BGIBMGA004881-TA
Px001788	Msex2.08572	HMEL016312	DPOGS202263	BGIBMGA002438-TA
Px001803	Msex2.08583	HMEL007499	DPOGS202262	BGIBMGA014273-TA
Px001832	Msex2.08586	HMEL002339	DPOGS202257	BGIBMGA009788-TA
Px001836	Msex2.08587	HMEL022330	DPOGS202256	BGIBMGA013162-TA
Px001837	Msex2.08833	HMEL021920	DPOGS202247	BGIBMGA004720-TA
Px001840	Msex2.08553	HMEL002411	DPOGS202246	BGIBMGA005907-TA
Px001856	Msex2.08554	HMEL010543	DPOGS213573	BGIBMGA003774-TA
Px001857	Msex2.08949	HMEL005552	DPOGS213541	BGIBMGA014486-TA
Px001868	Msex2.08948	HMEL021012	DPOGS213618	BGIBMGA014026-TA
Px001871	Msex2.08946	HMEL005006	DPOGS213619	BGIBMGA011767-TA
Px001870	Msex2.08947	HMEL005045	DPOGS204170	BGIBMGA002626-TA
Px001885	Msex2.08951	HMEL009566	DPOGS204169	BGIBMGA004212-TA
Px001892	Msex2.08952	HMEL009567	DPOGS204185	BGIBMGA007251-TA
Px001906	Msex2.08950	HMEL017086	DPOGS204187	BGIBMGA010917-TA
Px001912	Msex2.08953	HMEL016000	DPOGS204188	BGIBMGA013980-TA
Px001917	Msex2.08954	HMEL016002	DPOGS203187	BGIBMGA003655-TA
Px001924	Msex2.08955	HMEL016014	DPOGS203186	BGIBMGA004289-TA
Px001934	Msex2.09031	HMEL016018	DPOGS203185	BGIBMGA014311-TA
Px001946	Msex2.08688	HMEL016030	DPOGS203183	BGIBMGA004246-TA
Px001947	Msex2.08785	HMEL016033	DPOGS203182	BGIBMGA005096-TA
Px001953	Msex2.08786	HMEL016269	DPOGS203181	BGIBMGA014308-TA
Px001964	Msex2.08787	HMEL016260	DPOGS203209	BGIBMGA012097-TA
Px001971	Msex2.08798	HMEL016259	DPOGS203210	BGIBMGA013298-TA
Px002009	Msex2.08800	HMEL016257	DPOGS203141	BGIBMGA009258-TA
Px002013	Msex2.08801	HMEL008249	DPOGS203226	BGIBMGA005500-TA
Px002021	Msex2.08808	HMEL004568	DPOGS203139	BGIBMGA014594-TA
Px002023	Msex2.08809	HMEL016047	DPOGS203227	BGIBMGA014604-TA
Px002028	Msex2.09057	HMEL016051	DPOGS203228	BGIBMGA014025-TA
Px002030	Msex2.09038	HMEL016052	DPOGS203138	BGIBMGA009365-TA
Px002032	Msex2.09043	HMEL016055	DPOGS208801	BGIBMGA000259-TA
Px002040	Msex2.09287	HMEL007218	DPOGS208800	BGIBMGA010702-TA
Px002044	Msex2.09192	HMEL007213	DPOGS208791	BGIBMGA003902-TA
Px002045	Msex2.09210	HMEL007205	DPOGS208789	BGIBMGA012563-TA
Px002049	Msex2.09242	HMEL017900	DPOGS208778	BGIBMGA014619-TA
Px002059	Msex2.09421	HMEL017904	DPOGS208777	BGIBMGA014534-TA
Px002061	Msex2.08711	HMEL008913	DPOGS208768	BGIBMGA014322-TA
Px002064	Msex2.08710	HMEL003722	DPOGS208766	BGIBMGA002267-TA
Px002065	Msex2.09199	HMEL003721	DPOGS201241	BGIBMGA014320-TA
Px002072	Msex2.08302	HMEL015051	DPOGS201244	BGIBMGA014313-TA
Px002073	Msex2.08303	HMEL015044	DPOGS201248	BGIBMGA011048-TA
Px002100	Msex2.08304	HMEL015045	DPOGS201249	BGIBMGA008798-TA
Px002106	Msex2.08305	HMEL015041	DPOGS201228	BGIBMGA014293-TA
Px002109	Msex2.08306	HMEL015040	DPOGS201227	BGIBMGA005221-TA
Px002116	Msex2.09451	HMEL015039	DPOGS212163	BGIBMGA000238-TA
Px002117	Msex2.09452	HMEL015038	DPOGS212164	BGIBMGA013422-TA
Px002118	Msex2.09453	HMEL022245	DPOGS212165	BGIBMGA000023-TA
Px002120	Msex2.09454	HMEL003727	DPOGS212092	BGIBMGA000239-TA
Px002119	Msex2.09456	HMEL009434	DPOGS212085	BGIBMGA000790-TA
Px002122	Msex2.09458	HMEL021747	DPOGS212180	BGIBMGA001037-TA
Px002123	Msex2.09336	HMEL021804	DPOGS212181	BGIBMGA000884-TA
Px002125	Msex2.09337	HMEL008283	DPOGS212182	BGIBMGA001605-TA
Px002132	Msex2.09338	HMEL022162	DPOGS202681	BGIBMGA002900-TA
Px002144	Msex2.09339	HMEL020352	DPOGS202682	BGIBMGA002957-TA
Px002148	Msex2.09340	HMEL013716	DPOGS204361	BGIBMGA003341-TA
Px002149	Msex2.09341	HMEL022150	DPOGS215713	BGIBMGA003503-TA
Px002153	Msex2.09342	HMEL013715	DPOGS215718	BGIBMGA003904-TA
Px002163	Msex2.09343	HMEL009763	DPOGS215717	BGIBMGA003997-TA
Px002190	Msex2.09526	HMEL008893	DPOGS215719	BGIBMGA004322-TA
Px002189	Msex2.09393	HMEL013992	DPOGS215735	BGIBMGA004325-TA
Px002191	Msex2.09401	HMEL010859	DPOGS215687	BGIBMGA004291-TA
Px002192	Msex2.09403	HMEL018091	DPOGS215736	BGIBMGA004509-TA
Px002196	Msex2.09348	HMEL018090	DPOGS215686	BGIBMGA004727-TA
Px002201	Msex2.09629	HMEL016165	DPOGS215744	BGIBMGA004882-TA
Px002203	Msex2.09650	HMEL002464	DPOGS215745	BGIBMGA005471-TA
Px002205	Msex2.09652	HMEL007335	DPOGS215649	BGIBMGA005829-TA
Px002214	Msex2.09653	HMEL007336	DPOGS215764	BGIBMGA006011-TA
Px002223	Msex2.15528	HMEL017287	DPOGS215648	BGIBMGA006253-TA
Px002242	Msex2.09654	HMEL003220	DPOGS215765	BGIBMGA006478-TA
Px002252	Msex2.09658	HMEL003222	DPOGS215637	BGIBMGA006481-TA
Px002263	Msex2.09660	HMEL004890	DPOGS215630	BGIBMGA006480-TA
Px002266	Msex2.09539	HMEL011879	DPOGS215629	BGIBMGA006495-TA
Px002267	Msex2.09547	HMEL011880	DPOGS215787	BGIBMGA007285-TA
Px002268	Msex2.08841	HMEL002185	DPOGS215806	BGIBMGA007286-TA
Px002275	Msex2.08844	HMEL010585	DPOGS207782	BGIBMGA007352-TA
Px002297	Msex2.08845	HMEL010587	DPOGS207783	BGIBMGA007548-TA
Px002298	Msex2.08848	HMEL004350	DPOGS207798	BGIBMGA007693-TA
Px002308	Msex2.08853	HMEL008409	DPOGS207799	BGIBMGA007652-TA
Px002319	Msex2.08854	HMEL008998	DPOGS207800	BGIBMGA007619-TA
Px002323	Msex2.08856	HMEL008993	DPOGS207813	BGIBMGA008805-TA
Px002327	Msex2.09958	HMEL008982	DPOGS207743	BGIBMGA009133-TA
Px002335	Msex2.09901	HMEL008977	DPOGS207744	BGIBMGA009213-TA
Px002340	Msex2.09878	HMEL010436	DPOGS207742	BGIBMGA009853-TA
Px002342	Msex2.09479	HMEL016513	DPOGS207736	BGIBMGA010040-TA
Px002345	Msex2.09481	HMEL016520	DPOGS207840	BGIBMGA010041-TA
Px002349	Msex2.09488	HMEL002536	DPOGS207842	BGIBMGA010042-TA
Px002353	Msex2.09792	HMEL002538	DPOGS207843	BGIBMGA010043-TA
Px002354	Msex2.09932	HMEL012829	DPOGS207721	BGIBMGA010045-TA
Px002355	Msex2.09944	HMEL012830	DPOGS207845	BGIBMGA010086-TA
Px002357	Msex2.09945	HMEL011876	DPOGS207846	BGIBMGA010372-TA
Px002356	Msex2.10133	HMEL011867	DPOGS207716	BGIBMGA010616-TA
Px002386	Msex2.10066	HMEL006755	DPOGS207705	BGIBMGA011203-TA
Px002405	Msex2.09862	HMEL003884	DPOGS207704	BGIBMGA011202-TA
Px002432	Msex2.10175	HMEL017105	DPOGS207857	BGIBMGA011201-TA
Px002440	Msex2.09725	HMEL002927	DPOGS208698	BGIBMGA011199-TA
Px002454	Msex2.09768	HMEL016795	DPOGS208742	BGIBMGA011781-TA
Px002469	Msex2.09772	HMEL016785	DPOGS208694	BGIBMGA011970-TA
Px002478	Msex2.10013	HMEL016783	DPOGS208753	BGIBMGA011929-TA
Px002497	Msex2.10231	HMEL016778	DPOGS208754	BGIBMGA012629-TA
Px002499	Msex2.09814	HMEL004095	DPOGS208756	BGIBMGA012628-TA
Px002503	Msex2.09816	HMEL010602	DPOGS208758	BGIBMGA012643-TA
Px002505	Msex2.09820	HMEL010603	DPOGS208759	BGIBMGA012754-TA
Px002506	Msex2.10056	HMEL012826	DPOGS208762	BGIBMGA012912-TA
Px002541	Msex2.09761	HMEL012827	DPOGS200105	BGIBMGA012928-TA
Px002558	Msex2.09763	HMEL003214	DPOGS200106	BGIBMGA012929-TA
Px002569	Msex2.09997	HMEL002654	DPOGS200111	BGIBMGA013238-TA
Px002570	Msex2.10463	HMEL014668	DPOGS200112	BGIBMGA013395-TA
Px002580	Msex2.09839	HMEL014679	DPOGS200119	BGIBMGA013528-TA
Px002581	Msex2.10162	HMEL015769	DPOGS200120	BGIBMGA013634-TA
Px002582	Msex2.10339	HMEL005986	DPOGS210910	BGIBMGA013864-TA
Px002584	Msex2.10346	HMEL022110	DPOGS210909	BGIBMGA014031-TA
Px002583	Msex2.10345	HMEL017668	DPOGS210925	BGIBMGA014097-TA
Px002599	Msex2.10347	HMEL003996	DPOGS204270	BGIBMGA014289-TA
Px002607	Msex2.10100	HMEL003997	DPOGS204269	BGIBMGA014318-TA
Px002631	Msex2.10292	HMEL005651	DPOGS204262	BGIBMGA014489-TA
Px002633	Msex2.09990	HMEL007979	DPOGS204260	BGIBMGA014497-TA
Px002654	Msex2.10287	HMEL008649	DPOGS215259	BGIBMGA014496-TA
Px002666	Msex2.10288	HMEL007171	DPOGS215255	BGIBMGA014494-TA
Px002669	Msex2.09439	HMEL014663	DPOGS215254	BGIBMGA014538-TA
Px002671	Msex2.10254	HMEL010261	DPOGS215241	BGIBMGA014576-TA
Px002674	Msex2.10354	HMEL010276	DPOGS215282	BGIBMGA014585-TA
Px002679	Msex2.10445	HMEL014270	DPOGS206626	BGIBMGA014580-TA
Px002681	Msex2.10272	HMEL010815	DPOGS206625
Px002687	Msex2.10116	HMEL003407	DPOGS206680
Px002694	Msex2.10117	HMEL003406	DPOGS206615
Px002695	Msex2.10124	HMEL016084	DPOGS206614
Px002701	Msex2.10125	HMEL016076	DPOGS206681
Px002707	Msex2.09908	HMEL016073	DPOGS206683
Px002708	Msex2.09913	HMEL004925	DPOGS206684
Px002718	Msex2.09920	HMEL004927	DPOGS206694
Px002720	Msex2.10491	HMEL004930	DPOGS206695
Px002721	Msex2.10492	HMEL003812	DPOGS206697
Px002722	Msex2.10773	HMEL014415	DPOGS206593
Px002725	Msex2.10659	HMEL014432	DPOGS206701
Px002735	Msex2.10658	HMEL014442	DPOGS206592
Px002754	Msex2.10663	HMEL022595	DPOGS206702
Px002776	Msex2.10664	HMEL007657	DPOGS209897
Px002799	Msex2.10718	HMEL016062	DPOGS214615
Px002809	Msex2.10549	HMEL008504	DPOGS214616
Px002814	Msex2.10551	HMEL008498	DPOGS214612
Px002840	Msex2.10552	HMEL008494	DPOGS214610
Px002859	Msex2.10553	HMEL009345	DPOGS214609
Px002862	Msex2.10558	HMEL015875	DPOGS214608
Px002864	Msex2.10314	HMEL013748	DPOGS214631
Px002866	Msex2.10315	HMEL013754	DPOGS207463
Px002865	Msex2.10316	HMEL013762	DPOGS207450
Px002869	Msex2.10319	HMEL006768	DPOGS208602
Px002870	Msex2.10951	HMEL006769	DPOGS208609
Px002871	Msex2.10890	HMEL013841	DPOGS208610
Px002898	Msex2.10892	HMEL013843	DPOGS208623
Px002911	Msex2.10891	HMEL013842	DPOGS208625
Px002916	Msex2.10893	HMEL013848	DPOGS208588
Px002917	Msex2.10840	HMEL008910	DPOGS208626
Px002918	Msex2.10862	HMEL008911	DPOGS202041
Px002929	Msex2.10645	HMEL011315	DPOGS202032
Px002936	Msex2.10647	HMEL005417	DPOGS202031
Px002938	Msex2.10651	HMEL005682	DPOGS202030
Px002939	Msex2.10589	HMEL005476	DPOGS202027
Px002942	Msex2.10902	HMEL005475	DPOGS202060
Px002944	Msex2.10530	HMEL013685	DPOGS202067
Px002950	Msex2.10531	HMEL006311	DPOGS202068
Px002972	Msex2.10791	HMEL003665	DPOGS202010
Px002975	Msex2.10803	HMEL002404	DPOGS202072
Px002978	Msex2.10944	HMEL010488	DPOGS202073
Px002980	Msex2.10709	HMEL016297	DPOGS212035
Px002990	Msex2.10873	HMEL016298	DPOGS212034
Px002991	Msex2.11170	HMEL007367	DPOGS212031
Px002999	Msex2.11171	HMEL002183	DPOGS212017
Px003020	Msex2.11173	HMEL013491	DPOGS212016
Px003022	Msex2.11172	HMEL004539	DPOGS203534
Px003024	Msex2.11175	HMEL005326	DPOGS203553
Px003033	Msex2.11083	HMEL005323	DPOGS203552
Px003040	Msex2.10855	HMEL004137	DPOGS203514
Px003047	Msex2.10856	HMEL008217	DPOGS203513
Px003049	Msex2.11027	HMEL015737	DPOGS203555
Px003058	Msex2.11144	HMEL013711	DPOGS203558
Px003068	Msex2.11195	HMEL015350	DPOGS203559
Px003071	Msex2.10994	HMEL016046	DPOGS203561
Px003083	Msex2.10995	HMEL004946	DPOGS203563
Px003084	Msex2.10999	HMEL008365	DPOGS203562
Px003092	Msex2.11270	HMEL008364	DPOGS203564
Px003098	Msex2.11180	HMEL016937	DPOGS203494
Px003099	Msex2.11181	HMEL009899	DPOGS203493
Px003100	Msex2.11247	HMEL017965	DPOGS203574
Px003103	Msex2.11248	HMEL017966	DPOGS205522
Px003104	Msex2.11249	HMEL016478	DPOGS205520
Px003139	Msex2.10959	HMEL002463	DPOGS205516
Px003150	Msex2.10960	HMEL005291	DPOGS205517
Px003153	Msex2.10961	HMEL007984	DPOGS205512
Px003156	Msex2.10965	HMEL009906	DPOGS205533
Px003157	Msex2.10971	HMEL005090	DPOGS205534
Px003162	Msex2.10974	HMEL004120	DPOGS205496
Px003181	Msex2.10975	HMEL007579	DPOGS212951
Px003192	Msex2.11129	HMEL017416	DPOGS212957
Px003194	Msex2.11336	HMEL004842	DPOGS212950
Px003198	Msex2.11338	HMEL008192	DPOGS212971
Px003201	Msex2.11337	HMEL010123	DPOGS214805
Px003202	Msex2.11192	HMEL006092	DPOGS214796
Px003207	Msex2.11193	HMEL006101	DPOGS201980
Px003208	Msex2.11101	HMEL005271	DPOGS201969
Px003209	Msex2.11104	HMEL005266	DPOGS201970
Px003217	Msex2.11346	HMEL015015	DPOGS201972
Px003220	Msex2.11387	HMEL015019	DPOGS201971
Px003222	Msex2.11069	HMEL015018	DPOGS209165
Px003223	Msex2.11070	HMEL007016	DPOGS209164
Px003225	Msex2.11405	HMEL013082	DPOGS209163
Px003230	Msex2.11406	HMEL013083	DPOGS209188
Px003236	Msex2.11134	HMEL014336	DPOGS209215
Px003235	Msex2.11138	HMEL018061	DPOGS210449
Px003244	Msex2.11500	HMEL003707	DPOGS210450
Px003267	Msex2.11392	HMEL004879	DPOGS210455
Px003275	Msex2.11393	HMEL013541	DPOGS210456
Px003278	Msex2.11394	HMEL009503	DPOGS210466
Px003286	Msex2.11210	HMEL014630	DPOGS210465
Px003302	Msex2.11219	HMEL014634	DPOGS210467
Px003311	Msex2.11220	HMEL014638	DPOGS210468
Px003313	Msex2.11201	HMEL014449	DPOGS210469
Px003312	Msex2.11202	HMEL015707	DPOGS210417
Px003318	Msex2.11501	HMEL015708	DPOGS210416
Px003319	Msex2.11505	HMEL015711	DPOGS210415
Px003323	Msex2.11284	HMEL008869	DPOGS210485
Px003324	Msex2.11362	HMEL010771	DPOGS210414
Px003327	Msex2.11542	HMEL010772	DPOGS203607
Px003336	Msex2.11449	HMEL014970	DPOGS203608
Px003397	Msex2.11453	HMEL014968	DPOGS203600
Px003398	Msex2.11454	HMEL006915	DPOGS203596
Px003408	Msex2.11437	HMEL003878	DPOGS203594
Px003411	Msex2.11072	HMEL009673	DPOGS208515
Px003412	Msex2.11612	HMEL011592	DPOGS208535
Px003413	Msex2.11550	HMEL006966	DPOGS208534
Px003421	Msex2.11553	HMEL013618	DPOGS208536
Px003422	Msex2.11554	HMEL013623	DPOGS208537
Px003423	Msex2.11555	HMEL013630	DPOGS208551
Px003425	Msex2.11229	HMEL003540	DPOGS208490
Px003431	Msex2.11235	HMEL017358	DPOGS201153
Px003433	Msex2.11241	HMEL007371	DPOGS201154
Px003434	Msex2.11561	HMEL007372	DPOGS216051
Px003436	Msex2.11562	HMEL003127	DPOGS216050
Px003439	Msex2.11557	HMEL011101	DPOGS216040
Px003440	Msex2.11558	HMEL011105	DPOGS216067
Px003449	Msex2.11559	HMEL011112	DPOGS214405
Px003451	Msex2.11593	HMEL004237	DPOGS214406
Px003450	Msex2.11594	HMEL004235	DPOGS214407
Px003455	Msex2.11776	HMEL004234	DPOGS214404
Px003456	Msex2.11777	HMEL004009	DPOGS214415
Px003457	Msex2.11789	HMEL017158	DPOGS214416
Px003460	Msex2.11770	HMEL017156	DPOGS214417
Px003472	Msex2.11771	HMEL007026	DPOGS214397
Px003490	Msex2.11772	HMEL006076	DPOGS214396
Px003489	Msex2.11773	HMEL004377	DPOGS214423
Px003499	Msex2.11774	HMEL004366	DPOGS214394
Px003500	Msex2.11681	HMEL011843	DPOGS206449
Px003519	Msex2.11688	HMEL011838	DPOGS206441
Px003531	Msex2.11689	HMEL011839	DPOGS200868
Px003544	Msex2.11843	HMEL003280	DPOGS200876
Px003545	Msex2.11844	HMEL006891	DPOGS200877
Px003547	Msex2.11742	HMEL015369	DPOGS207572
Px003555	Msex2.11743	HMEL015378	DPOGS207565
Px003557	Msex2.11744	HMEL015384	DPOGS207564
Px003581	Msex2.11745	HMEL015387	DPOGS207602
Px003582	Msex2.11455	HMEL015389	DPOGS215829
Px003592	Msex2.11876	HMEL015392	DPOGS205057
Px003602	Msex2.11877	HMEL015394	DPOGS200616
Px003609	Msex2.11880	HMEL003227	DPOGS200623
Px003622	Msex2.11881	HMEL003228	DPOGS200624
Px003626	Msex2.11714	HMEL003226	DPOGS200632
Px003642	Msex2.11882	HMEL018080	DPOGS200633
Px003650	Msex2.11817	HMEL014877	DPOGS200638
Px003652	Msex2.11816	HMEL003852	DPOGS200639
Px003653	Msex2.11819	HMEL003851	DPOGS200642
Px003654	Msex2.11895	HMEL003847	DPOGS200587
Px003655	Msex2.11894	HMEL003846	DPOGS200586
Px003673	Msex2.11759	HMEL012177	DPOGS212262
Px003695	Msex2.11760	HMEL012176	DPOGS212263
Px003702	Msex2.11762	HMEL012175	DPOGS212295
Px003710	Msex2.11761	HMEL012174	DPOGS212251
Px003733	Msex2.11764	HMEL012172	DPOGS212296
Px003748	Msex2.11763	HMEL012170	DPOGS212250
Px003750	Msex2.11765	HMEL012168	DPOGS216001
Px003775	Msex2.11766	HMEL005988	DPOGS208267
Px003796	Msex2.11669	HMEL010899	DPOGS208256
Px003795	Msex2.11670	HMEL010481	DPOGS208255
Px003798	Msex2.12012	HMEL010480	DPOGS208253
Px003799	Msex2.12013	HMEL010478	DPOGS208252
Px003800	Msex2.12014	HMEL010479	DPOGS208244
Px003804	Msex2.11915	HMEL010477	DPOGS208243
Px003803	Msex2.11916	HMEL009632	DPOGS208234
Px003805	Msex2.11592	HMEL022548	DPOGS208222
Px003814	Msex2.11952	HMEL014144	DPOGS208221
Px003825	Msex2.11955	HMEL014123	DPOGS216196
Px003842	Msex2.11956	HMEL014105	DPOGS216194
Px003845	Msex2.11957	HMEL008526	DPOGS216193
Px003857	Msex2.12086	HMEL016355	DPOGS216186
Px003905	Msex2.12087	HMEL016356	DPOGS216184
Px003917	Msex2.12088	HMEL005953	DPOGS216206
Px003939	Msex2.12089	HMEL005956	DPOGS216183
Px003951	Msex2.12090	HMEL005957	DPOGS205847
Px003954	Msex2.12091	HMEL005958	DPOGS205825
Px003964	Msex2.11965	HMEL005959	DPOGS206342
Px003967	Msex2.11799	HMEL005960	DPOGS206341
Px003981	Msex2.11798	HMEL005961	DPOGS206347
Px003982	Msex2.11801	HMEL012514	DPOGS206348
Px003991	Msex2.11705	HMEL006928	DPOGS206309
Px003993	Msex2.11706	HMEL003495	DPOGS211582
Px003997	Msex2.11707	HMEL003036	DPOGS211568
Px004010	Msex2.11708	HMEL003034	DPOGS211569
Px004040	Msex2.11872	HMEL003033	DPOGS211567
Px004041	Msex2.11671	HMEL006717	DPOGS202426
Px004058	Msex2.11678	HMEL006106	DPOGS202430
Px004074	Msex2.11691	HMEL007311	DPOGS212866
Px004075	Msex2.11692	HMEL007312	DPOGS212875
Px004089	Msex2.12136	HMEL007310	DPOGS212876
Px004091	Msex2.11828	HMEL007309	DPOGS207418
Px004101	Msex2.11979	HMEL003717	DPOGS207433
Px004109	Msex2.11981	HMEL003714	DPOGS207434
Px004110	Msex2.11835	HMEL015915	DPOGS215396
Px004112	Msex2.11838	HMEL015941	DPOGS215397
Px004143	Msex2.11998	HMEL015942	DPOGS215399
Px004150	Msex2.12002	HMEL015945	DPOGS215398
Px004149	Msex2.12003	HMEL015946	DPOGS215384
Px004171	Msex2.12110	HMEL015956	DPOGS215408
Px004216	Msex2.12164	HMEL015974	DPOGS215383
Px004233	Msex2.12165	HMEL015503	DPOGS215409
Px004239	Msex2.12167	HMEL015502	DPOGS215428
Px004259	Msex2.12168	HMEL015495	DPOGS205907
Px004261	Msex2.12153	HMEL015486	DPOGS205890
Px004288	Msex2.12154	HMEL009087	DPOGS205889
Px004289	Msex2.12156	HMEL009057	DPOGS205888
Px004290	Msex2.12157	HMEL009047	DPOGS205887
Px004291	Msex2.12159	HMEL006984	DPOGS207956
Px004292	Msex2.12160	HMEL006983	DPOGS207973
Px004293	Msex2.12163	HMEL006980	DPOGS207974
Px004296	Msex2.12306	HMEL009198	DPOGS207975
Px004301	Msex2.12307	HMEL009196	DPOGS214856
Px004304	Msex2.12230	HMEL009176	DPOGS214861
Px004305	Msex2.12017	HMEL009166	DPOGS214853
Px004307	Msex2.12019	HMEL010256	DPOGS214852
Px004334	Msex2.12020	HMEL003092	DPOGS214851
Px004336	Msex2.12207	HMEL002780	DPOGS214876
Px004337	Msex2.12261	HMEL002781	DPOGS200197
Px004338	Msex2.12063	HMEL010857	DPOGS200196
Px004384	Msex2.12366	HMEL011993	DPOGS200194
Px004386	Msex2.12323	HMEL011994	DPOGS203119
Px004405	Msex2.12387	HMEL011996	DPOGS208429
Px004407	Msex2.12220	HMEL012000	DPOGS208428
Px004408	Msex2.12104	HMEL012003	DPOGS208447
Px004409	Msex2.12108	HMEL012006	DPOGS201701
Px004410	Msex2.12397	HMEL012007	DPOGS201703
Px004411	Msex2.12398	HMEL004521	DPOGS201705
Px004415	Msex2.12399	HMEL004523	DPOGS201706
Px004440	Msex2.12400	HMEL004526	DPOGS201691
Px004446	Msex2.12431	HMEL004527	DPOGS215585
Px004448	Msex2.12430	HMEL004531	DPOGS215586
Px004449	Msex2.12432	HMEL007422	DPOGS215587
Px004465	Msex2.12410	HMEL003692	DPOGS215479
Px004467	Msex2.12412	HMEL010886	DPOGS215462
Px004469	Msex2.12413	HMEL007317	DPOGS205561
Px004477	Msex2.12415	HMEL002259	DPOGS213477
Px004485	Msex2.12416	HMEL002260	DPOGS213478
Px004498	Msex2.12417	HMEL015205	DPOGS213490
Px004500	Msex2.12391	HMEL015224	DPOGS213491
Px004503	Msex2.12392	HMEL015229	DPOGS213494
Px004505	Msex2.12067	HMEL015251	DPOGS213495
Px004506	Msex2.12211	HMEL015253	DPOGS213459
Px004509	Msex2.12426	HMEL015288	DPOGS213458
Px004510	Msex2.12429	HMEL003325	DPOGS207863
Px004525	Msex2.12470	HMEL003319	DPOGS207864
Px004527	Msex2.12460	HMEL015150	DPOGS209024
Px004536	Msex2.12463	HMEL004314	DPOGS201683
Px004537	Msex2.12266	HMEL004313	DPOGS202366
Px004538	Msex2.12312	HMEL004308	DPOGS202369
Px004539	Msex2.12313	HMEL011732	DPOGS202370
Px004540	Msex2.12314	HMEL011760	DPOGS202371
Px004543	Msex2.12249	HMEL003335	DPOGS202377
Px004556	Msex2.12601	HMEL006249	DPOGS202352
Px004562	Msex2.12603	HMEL006273	DPOGS202383
Px004564	Msex2.12347	HMEL015682	DPOGS202351
Px004566	Msex2.12645	HMEL015687	DPOGS202384
Px004567	Msex2.12303	HMEL015691	DPOGS202349
Px004576	Msex2.12699	HMEL015697	DPOGS209722
Px004584	Msex2.12667	HMEL015698	DPOGS209725
Px004585	Msex2.12549	HMEL014690	DPOGS209721
Px004586	Msex2.15538	HMEL011864	DPOGS209720
Px004587	Msex2.15539	HMEL002840	DPOGS209729
Px004596	Msex2.12563	HMEL007814	DPOGS209730
Px004599	Msex2.12522	HMEL003833	DPOGS213822
Px004604	Msex2.12632	HMEL003829	DPOGS211776
Px004609	Msex2.12608	HMEL005718	DPOGS211765
Px004611	Msex2.12514	HMEL009776	DPOGS206579
Px004610	Msex2.12515	HMEL009777	DPOGS206568
Px004617	Msex2.12590	HMEL007188	DPOGS206567
Px004620	Msex2.12616	HMEL006518	DPOGS206582
Px004629	Msex2.12617	HMEL006521	DPOGS206566
Px004631	Msex2.12620	HMEL006524	DPOGS206583
Px004639	Msex2.12619	HMEL006526	DPOGS206561
Px004638	Msex2.12621	HMEL013585	DPOGS206558
Px004640	Msex2.12576	HMEL010331	DPOGS206556
Px004648	Msex2.12454	HMEL015085	DPOGS206555
Px004657	Msex2.12455	HMEL015086	DPOGS213370
Px004665	Msex2.12456	HMEL015090	DPOGS213377
Px004666	Msex2.12457	HMEL015098	DPOGS213350
Px004672	Msex2.12458	HMEL012823	DPOGS213349
Px004685	Msex2.12693	HMEL012822	DPOGS213382
Px004712	Msex2.12674	HMEL012821	DPOGS209255
Px004713	Msex2.12675	HMEL012820	DPOGS209252
Px004716	Msex2.12900	HMEL015442	DPOGS201932
Px004723	Msex2.12471	HMEL015427	DPOGS211488
Px004724	Msex2.15540	HMEL015409	DPOGS211409
Px004726	Msex2.12830	HMEL015407	DPOGS211417
Px004727	Msex2.12832	HMEL015406	DPOGS211418
Px004728	Msex2.12925	HMEL015403	DPOGS211395
Px004733	Msex2.12625	HMEL015400	DPOGS211425
Px004745	Msex2.12628	HMEL015398	DPOGS211426
Px004769	Msex2.12954	HMEL008280	DPOGS211391
Px004770	Msex2.12955	HMEL004326	DPOGS211388
Px004771	Msex2.12956	HMEL011858	DPOGS202080
Px004772	Msex2.12957	HMEL010012	DPOGS202078
Px004778	Msex2.12958	HMEL010015	DPOGS202077
Px004791	Msex2.12959	HMEL010018	DPOGS202076
Px004794	Msex2.12505	HMEL010019	DPOGS209812
Px004795	Msex2.12506	HMEL013918	DPOGS209824
Px004800	Msex2.12853	HMEL006163	DPOGS209825
Px004804	Msex2.12854	HMEL006162	DPOGS209830
Px004807	Msex2.12855	HMEL010774	DPOGS209831
Px004808	Msex2.12856	HMEL017979	DPOGS209849
Px004811	Msex2.12857	HMEL017971	DPOGS200524
Px004822	Msex2.12858	HMEL017968	DPOGS200568
Px004823	Msex2.12511	HMEL005972	DPOGS215328
Px004831	Msex2.12728	HMEL010999	DPOGS215329
Px004832	Msex2.12908	HMEL016837	DPOGS200396
Px004833	Msex2.12948	HMEL013193	DPOGS200395
Px004834	Msex2.12949	HMEL016569	DPOGS214492
Px004843	Msex2.12950	HMEL016562	DPOGS214482
Px004844	Msex2.12740	HMEL016545	DPOGS214493
Px004846	Msex2.12741	HMEL016543	DPOGS214481
Px004850	Msex2.12742	HMEL014467	DPOGS214495
Px004857	Msex2.12859	HMEL014478	DPOGS214496
Px004870	Msex2.12860	HMEL005759	DPOGS214498
Px004871	Msex2.12861	HMEL008581	DPOGS214501
Px004874	Msex2.12862	HMEL008576	DPOGS214472
Px004878	Msex2.12863	HMEL015906	DPOGS214471
Px004884	Msex2.12864	HMEL017699	DPOGS204980
Px004890	Msex2.12865	HMEL004944	DPOGS204981
Px004891	Msex2.12731	HMEL004943	DPOGS213252
Px004900	Msex2.12733	HMEL004743	DPOGS213253
Px004905	Msex2.12734	HMEL018013	DPOGS213235
Px004906	Msex2.12962	HMEL017114	DPOGS213262
Px004907	Msex2.12963	HMEL008233	DPOGS211315
Px004909	Msex2.12964	HMEL008232	DPOGS211314
Px004911	Msex2.12965	HMEL008231	DPOGS211313
Px004913	Msex2.13096	HMEL010270	DPOGS211312
Px004914	Msex2.12851	HMEL010267	DPOGS211296
Px004916	Msex2.12512	HMEL012590	DPOGS202905
Px004928	Msex2.12513	HMEL002723	DPOGS202889
Px004958	Msex2.12715	HMEL002729	DPOGS202890
Px004959	Msex2.12713	HMEL002730	DPOGS209504
Px004960	Msex2.12951	HMEL002551	DPOGS209513
Px004963	Msex2.13023	HMEL003637	DPOGS209493
Px004964	Msex2.13024	HMEL011893	DPOGS209516
Px004968	Msex2.12883	HMEL003484	DPOGS209488
Px004987	Msex2.12879	HMEL012716	DPOGS209518
Px004988	Msex2.13149	HMEL012715	DPOGS209487
Px005006	Msex2.13150	HMEL012709	DPOGS209517
Px005007	Msex2.13151	HMEL012697	DPOGS200144
Px005008	Msex2.13153	HMEL012679	DPOGS215539
Px005030	Msex2.13154	HMEL012678	DPOGS215534
Px005029	Msex2.13000	HMEL012671	DPOGS215532
Px005036	Msex2.13002	HMEL017581	DPOGS215558
Px005035	Msex2.13074	HMEL015318	DPOGS213310
Px005040	Msex2.13098	HMEL015317	DPOGS202522
Px005046	Msex2.13099	HMEL008417	DPOGS202525
Px005049	Msex2.13100	HMEL008420	DPOGS202490
Px005050	Msex2.13101	HMEL008436	DPOGS207660
Px005064	Msex2.13103	HMEL013038	DPOGS212002
Px005066	Msex2.13104	HMEL005699	DPOGS212010
Px005090	Msex2.12971	HMEL005702	DPOGS201127
Px005091	Msex2.12972	HMEL003532	DPOGS201100
Px005099	Msex2.13212	HMEL012333	DPOGS204031
Px005101	Msex2.13172	HMEL012331	DPOGS204039
Px005118	Msex2.12990	HMEL007299	DPOGS204019
Px005151	Msex2.13282	HMEL004720	DPOGS204015
Px005172	Msex2.13160	HMEL014694	DPOGS204052
Px005176	Msex2.12640	HMEL006605	DPOGS204014
Px005183	Msex2.13174	HMEL006606	DPOGS204053
Px005194	Msex2.13173	HMEL006612	DPOGS204054
Px005209	Msex2.13175	HMEL003187	DPOGS204055
Px005255	Msex2.13178	HMEL017850	DPOGS215105
Px005269	Msex2.13177	HMEL016711	DPOGS215112
Px005281	Msex2.12917	HMEL011671	DPOGS215113
Px005286	Msex2.12919	HMEL007583	DPOGS215103
Px005285	Msex2.12920	HMEL017999	DPOGS215115
Px005298	Msex2.12921	HMEL008094	DPOGS215116
Px005299	Msex2.13303	HMEL007841	DPOGS215095
Px005310	Msex2.13304	HMEL007738	DPOGS202606
Px005314	Msex2.13305	HMEL011808	DPOGS213873
Px005325	Msex2.13306	HMEL014328	DPOGS213882
Px005331	Msex2.13307	HMEL002423	DPOGS213862
Px005339	Msex2.13135	HMEL006684	DPOGS204336
Px005355	Msex2.15542	HMEL017303	DPOGS204329
Px005386	Msex2.12943	HMEL017802	DPOGS204342
Px005387	Msex2.12944	HMEL006105	DPOGS215206
Px005389	Msex2.12947	HMEL015347	DPOGS215209
Px005394	Msex2.13033	HMEL017698	DPOGS215210
Px005395	Msex2.12892	HMEL009733	DPOGS215217
Px005397	Msex2.13127	HMEL009103	DPOGS215218
Px005399	Msex2.13293	HMEL008633	DPOGS215192
Px005401	Msex2.13308	HMEL014973	DPOGS215219
Px005416	Msex2.13309	HMEL007267	DPOGS215190
Px005417	Msex2.13310	HMEL007268	DPOGS215189
Px005429	Msex2.13336	HMEL006516	DPOGS215188
Px005432	Msex2.13338	HMEL008553	DPOGS215182
Px005451	Msex2.13337	HMEL017297	DPOGS205777
Px005467	Msex2.13339	HMEL004104	DPOGS200998
Px005466	Msex2.13340	HMEL017505	DPOGS201010
Px005468	Msex2.13342	HMEL017509	DPOGS200997
Px005469	Msex2.13341	HMEL017510	DPOGS201023
Px005471	Msex2.13219	HMEL010140	DPOGS209991
Px005507	Msex2.13055	HMEL010141	DPOGS202229
Px005510	Msex2.13056	HMEL002100	DPOGS202230
Px005524	Msex2.13348	HMEL008022	DPOGS202125
Px005571	Msex2.13350	HMEL015897	DPOGS202129
Px005593	Msex2.13358	HMEL015893	DPOGS202094
Px005615	Msex2.13359	HMEL017003	DPOGS202130
Px005618	Msex2.13260	HMEL006422	DPOGS202093
Px005634	Msex2.13261	HMEL016706	DPOGS211666
Px005636	Msex2.13262	HMEL005967	DPOGS211672
Px005658	Msex2.13385	HMEL002074	DPOGS211673
Px005662	Msex2.13442	HMEL008482	DPOGS201593
Px005665	Msex2.13441	HMEL010531	DPOGS201591
Px005688	Msex2.13443	HMEL008062	DPOGS201596
Px005697	Msex2.13444	HMEL004464	DPOGS201609
Px005702	Msex2.13068	HMEL014716	DPOGS201612
Px005705	Msex2.13379	HMEL014717	DPOGS201611
Px005709	Msex2.13380	HMEL013419	DPOGS201613
Px005710	Msex2.13362	HMEL012584	DPOGS201616
Px005711	Msex2.13363	HMEL012583	DPOGS214912
Px005712	Msex2.13364	HMEL012585	DPOGS214920
Px005713	Msex2.13453	HMEL016540	DPOGS214921
Px005714	Msex2.13343	HMEL012215	DPOGS216168
Px005715	Msex2.13201	HMEL004785	DPOGS216172
Px005716	Msex2.13202	HMEL010464	DPOGS216176
Px005718	Msex2.13190	HMEL010465	DPOGS216177
Px005737	Msex2.13191	HMEL007469	DPOGS205940
Px005740	Msex2.13455	HMEL003130	DPOGS205923
Px005742	Msex2.13216	HMEL008449	DPOGS209532
Px005743	Msex2.13373	HMEL008453	DPOGS209531
Px005744	Msex2.13374	HMEL004683	DPOGS209538
Px005756	Msex2.13375	HMEL015444	DPOGS209527
Px005757	Msex2.13376	HMEL004859	DPOGS200491
Px005758	Msex2.13377	HMEL017683	DPOGS211545
Px005760	Msex2.13257	HMEL017675	DPOGS211543
Px005776	Msex2.13258	HMEL017674	DPOGS211551
Px005797	Msex2.13259	HMEL007393	DPOGS211552
Px005802	Msex2.13355	HMEL007392	DPOGS211555
Px005809	Msex2.13356	HMEL011330	DPOGS211558
Px005812	Msex2.13426	HMEL011331	DPOGS211559
Px005814	Msex2.13427	HMEL010558	DPOGS211560
Px005824	Msex2.13429	HMEL010562	DPOGS211562
Px005939	Msex2.13430	HMEL010569	DPOGS204942
Px005940	Msex2.13421	HMEL010573	DPOGS204931
Px005948	Msex2.13076	HMEL010574	DPOGS204959
Px005953	Msex2.13497	HMEL006677	DPOGS204960
Px005965	Msex2.13383	HMEL006315	DPOGS211284
Px005976	Msex2.13232	HMEL008013	DPOGS202170
Px005977	Msex2.13215	HMEL014251	DPOGS202171
Px005978	Msex2.13538	HMEL014250	DPOGS202172
Px005998	Msex2.13539	HMEL015912	DPOGS202174
Px005999	Msex2.13392	HMEL011449	DPOGS202153
Px006016	Msex2.13204	HMEL011447	DPOGS202175
Px006019	Msex2.13438	HMEL005453	DPOGS202152
Px006017	Msex2.13398	HMEL004659	DPOGS205981
Px006018	Msex2.13625	HMEL016289	DPOGS205970
Px006040	Msex2.13624	HMEL017654	DPOGS205479
Px006100	Msex2.13325	HMEL007086	DPOGS205485
Px006102	Msex2.13486	HMEL007088	DPOGS205451
Px006111	Msex2.13573	HMEL013980	DPOGS210605
Px006112	Msex2.13562	HMEL014215	DPOGS210604
Px006113	Msex2.13500	HMEL017309	DPOGS210603
Px006114	Msex2.13457	HMEL005514	DPOGS210625
Px006123	Msex2.13545	HMEL004159	DPOGS210626
Px006124	Msex2.13732	HMEL011944	DPOGS210587
Px006131	Msex2.13733	HMEL011055	DPOGS210577
Px006155	Msex2.13464	HMEL009795	DPOGS210634
Px006158	Msex2.13662	HMEL002449	DPOGS210633
Px006163	Msex2.13664	HMEL005984	DPOGS210576
Px006166	Msex2.13663	HMEL011261	DPOGS210575
Px006168	Msex2.13666	HMEL011265	DPOGS200242
Px006170	Msex2.13665	HMEL010051	DPOGS200237
Px006176	Msex2.15544	HMEL010052	DPOGS200236
Px006178	Msex2.13658	HMEL016618	DPOGS204678
Px006179	Msex2.13667	HMEL013586	DPOGS204663
Px006181	Msex2.13745	HMEL016723	DPOGS204657
Px006189	Msex2.13746	HMEL016725	DPOGS204656
Px006190	Msex2.13749	HMEL014322	DPOGS204654
Px006192	Msex2.13527	HMEL017318	DPOGS214057
Px006194	Msex2.13491	HMEL002943	DPOGS214070
Px006205	Msex2.13686	HMEL002626	DPOGS214053
Px006221	Msex2.13479	HMEL009450	DPOGS214052
Px006232	Msex2.13476	HMEL009451	DPOGS211357
Px006233	Msex2.13475	HMEL014340	DPOGS211371
Px006249	Msex2.13604	HMEL012767	DPOGS202455
Px006300	Msex2.13484	HMEL004558	DPOGS202445
Px006320	Msex2.13655	HMEL006127	DPOGS202463
Px006335	Msex2.13724	HMEL014150	DPOGS201313
Px006348	Msex2.13734	HMEL010443	DPOGS201329
Px006365	Msex2.13735	HMEL010448	DPOGS201330
Px006367	Msex2.13737	HMEL005577	DPOGS201331
Px006374	Msex2.13750	HMEL012367	DPOGS201336
Px006375	Msex2.13690	HMEL010763	DPOGS201337
Px006376	Msex2.13689	HMEL002420	DPOGS201338
Px006389	Msex2.13595	HMEL002851	DPOGS201342
Px006391	Msex2.13597	HMEL013740	DPOGS201343
Px006392	Msex2.13682	HMEL013768	DPOGS201344
Px006393	Msex2.13794	HMEL016244	DPOGS214884
Px006405	Msex2.13795	HMEL014015	DPOGS214883
Px006406	Msex2.13796	HMEL014014	DPOGS214890
Px006407	Msex2.13797	HMEL014020	DPOGS208190
Px006408	Msex2.13798	HMEL014306	DPOGS208220
Px006422	Msex2.13799	HMEL002830	DPOGS206415
Px006437	Msex2.13547	HMEL002831	DPOGS216105
Px006442	Msex2.13698	HMEL002832	DPOGS216126
Px006450	Msex2.13878	HMEL012187	DPOGS216125
Px006454	Msex2.13880	HMEL012184	DPOGS216100
Px006467	Msex2.13879	HMEL002347	DPOGS216098
Px006468	Msex2.13699	HMEL010591	DPOGS216131
Px006469	Msex2.13631	HMEL009400	DPOGS216132
Px006471	Msex2.13738	HMEL009399	DPOGS216095
Px006483	Msex2.13891	HMEL009390	DPOGS216133
Px006492	Msex2.13892	HMEL009388	DPOGS213827
Px006503	Msex2.13893	HMEL009387	DPOGS213826
Px006504	Msex2.13791	HMEL009386	DPOGS213844
Px006506	Msex2.15545	HMEL017469	DPOGS204123
Px006514	Msex2.15546	HMEL012655	DPOGS204132
Px006518	Msex2.13845	HMEL012652	DPOGS201080
Px006525	Msex2.13775	HMEL012651	DPOGS201079
Px006527	Msex2.13860	HMEL004212	DPOGS201069
Px006529	Msex2.13861	HMEL010209	DPOGS201070
Px006531	Msex2.13779	HMEL002769	DPOGS201096
Px006532	Msex2.13751	HMEL004852	DPOGS210490
Px006541	Msex2.13900	HMEL014076	DPOGS210529
Px006561	Msex2.13936	HMEL007764	DPOGS210487
Px006562	Msex2.13937	HMEL008827	DPOGS207353
Px006563	Msex2.13938	HMEL008829	DPOGS207352
Px006564	Msex2.13894	HMEL008832	DPOGS207354
Px006572	Msex2.13696	HMEL008834	DPOGS206551
Px006575	Msex2.13767	HMEL003075	DPOGS206552
Px006583	Msex2.13979	HMEL011009	DPOGS201867
Px006584	Msex2.13883	HMEL003923	DPOGS201868
Px006589	Msex2.13914	HMEL012026	DPOGS201869
Px006611	Msex2.13915	HMEL012024	DPOGS201878
Px006612	Msex2.13830	HMEL011154	DPOGS201851
Px006628	Msex2.13831	HMEL011148	DPOGS201850
Px006629	Msex2.13716	HMEL011132	DPOGS201879
Px006630	Msex2.13717	HMEL006407	DPOGS201849
Px006635	Msex2.13932	HMEL017113	DPOGS201880
Px006636	Msex2.13906	HMEL010255	DPOGS201848
Px006643	Msex2.13920	HMEL010253	DPOGS201846
Px006644	Msex2.13921	HMEL010252	DPOGS201886
Px006646	Msex2.14051	HMEL004405	DPOGS201828
Px006655	Msex2.13776	HMEL004398	DPOGS201827
Px006657	Msex2.13778	HMEL002806	DPOGS206402
Px006665	Msex2.13829	HMEL002808	DPOGS206403
Px006666	Msex2.13978	HMEL003655	DPOGS202140
Px006672	Msex2.13896	HMEL008236	DPOGS202139
Px006680	Msex2.13807	HMEL017530	DPOGS209336
Px006681	Msex2.13808	HMEL017531	DPOGS202949
Px006683	Msex2.14008	HMEL017539	DPOGS202948
Px006685	Msex2.14095	HMEL011716	DPOGS202955
Px006709	Msex2.14034	HMEL011717	DPOGS202957
Px006721	Msex2.14035	HMEL017819	DPOGS210226
Px006745	Msex2.14065	HMEL009875	DPOGS210225
Px006747	Msex2.14078	HMEL011798	DPOGS210224
Px006749	Msex2.13971	HMEL011799	DPOGS210223
Px006750	Msex2.14071	HMEL016465	DPOGS210248
Px006753	Msex2.14101	HMEL016037	DPOGS210247
Px006758	Msex2.13960	HMEL016038	DPOGS210251
Px006757	Msex2.14032	HMEL017703	DPOGS210252
Px006764	Msex2.14033	HMEL017701	DPOGS210254
Px006765	Msex2.14109	HMEL009705	DPOGS205176
Px006766	Msex2.14110	HMEL014319	DPOGS212664
Px006781	Msex2.14111	HMEL005978	DPOGS212663
Px006783	Msex2.14112	HMEL005980	DPOGS212673
Px006801	Msex2.13985	HMEL005981	DPOGS212675
Px006806	Msex2.14079	HMEL005982	DPOGS212676
Px006837	Msex2.14195	HMEL005983	DPOGS204065
Px006840	Msex2.14194	HMEL014316	DPOGS204071
Px006843	Msex2.14114	HMEL008287	DPOGS204076
Px006844	Msex2.13999	HMEL013019	DPOGS204075
Px006848	Msex2.14185	HMEL013023	DPOGS201570
Px006852	Msex2.14181	HMEL013026	DPOGS201553
Px006880	Msex2.14029	HMEL013027	DPOGS201571
Px006884	Msex2.14148	HMEL008954	DPOGS201572
Px006899	Msex2.13983	HMEL008953	DPOGS201549
Px006900	Msex2.13956	HMEL002766	DPOGS208052
Px006901	Msex2.14119	HMEL003099	DPOGS208019
Px006912	Msex2.14187	HMEL003805	DPOGS208018
Px006914	Msex2.14211	HMEL017108	DPOGS208058
Px006921	Msex2.14085	HMEL006216	DPOGS209231
Px006927	Msex2.14086	HMEL006215	DPOGS209224
Px006930	Msex2.14108	HMEL007111	DPOGS204517
Px006931	Msex2.14218	HMEL004169	DPOGS204513
Px006955	Msex2.14173	HMEL016703	DPOGS204519
Px006954	Msex2.14257	HMEL016672	DPOGS204512
Px006963	Msex2.14184	HMEL016671	DPOGS204511
Px006968	Msex2.14209	HMEL016668	DPOGS208173
Px006970	Msex2.14271	HMEL016660	DPOGS208172
Px006983	Msex2.14272	HMEL004141	DPOGS209001
Px006986	Msex2.14240	HMEL005236	DPOGS209000
Px006990	Msex2.14189	HMEL004679	DPOGS206243
Px006992	Msex2.14206	HMEL004819	DPOGS213767
Px006993	Msex2.14292	HMEL004817	DPOGS213766
Px006995	Msex2.14286	HMEL009798	DPOGS213769
Px006996	Msex2.14264	HMEL017776	DPOGS213775
Px006997	Msex2.14242	HMEL010082	DPOGS213758
Px006998	Msex2.14284	HMEL016277	DPOGS213783
Px007000	Msex2.14314	HMEL007666	DPOGS213742
Px007001	Msex2.14250	HMEL007665	DPOGS206248
Px007002	Msex2.14339	HMEL005338	DPOGS206249
Px007032	Msex2.14274	HMEL011722	DPOGS200946
Px007036	Msex2.14306	HMEL002624	DPOGS210270
Px007057	Msex2.14385	HMEL010519	DPOGS210275
Px007118	Msex2.14386	HMEL009123	DPOGS210257
Px007119	Msex2.14347	HMEL013566	DPOGS204787
Px007120	Msex2.14348	HMEL013567	DPOGS204786
Px007126	Msex2.14371	HMEL006402	DPOGS213913
Px007129	Msex2.14354	HMEL010710	DPOGS213914
Px007128	Msex2.14402	HMEL009591	DPOGS213918
Px007131	Msex2.14373	HMEL006962	DPOGS213909
Px007135	Msex2.14374	HMEL002938	DPOGS213908
Px007136	Msex2.14326	HMEL009965	DPOGS213920
Px007138	Msex2.14384	HMEL011583	DPOGS213907
Px007140	Msex2.14378	HMEL010459	DPOGS213901
Px007141	Msex2.14377	HMEL002768	DPOGS213900
Px007145	Msex2.14380	HMEL017181	DPOGS213690
Px007155	Msex2.14379	HMEL010168	DPOGS213668
Px007166	Msex2.14353	HMEL010158	DPOGS213667
Px007167	Msex2.14321	HMEL010145	DPOGS213705
Px007168	Msex2.14320	HMEL010144	DPOGS202923
Px007169	Msex2.14396	HMEL008130	DPOGS204817
Px007178	Msex2.14387	HMEL010960	DPOGS212502
Px007188	Msex2.14453	HMEL007795	DPOGS212501
Px007190	Msex2.14362	HMEL014236	DPOGS212503
Px007191	Msex2.14416	HMEL014223	DPOGS212504
Px007200	Msex2.14432	HMEL013463	DPOGS212505
Px007215	Msex2.15549	HMEL009998	DPOGS212519
Px007225	Msex2.14464	HMEL003924	DPOGS212520
Px007226	Msex2.14446	HMEL013550	DPOGS212521
Px007227	Msex2.14364	HMEL002047	DPOGS212529
Px007228	Msex2.14406	HMEL003291	DPOGS212465
Px007231	Msex2.14410	HMEL003290	DPOGS212464
Px007233	Msex2.14398	HMEL005051	DPOGS212530
Px007263	Msex2.14454	HMEL005053	DPOGS212463
Px007288	Msex2.14383	HMEL005055	DPOGS211442
Px007305	Msex2.14439	HMEL005058	DPOGS213948
Px007309	Msex2.14458	HMEL014189	DPOGS213950
Px007308	Msex2.14442	HMEL014192	DPOGS213953
Px007311	Msex2.14397	HMEL014197	DPOGS213945
Px007323	Msex2.14494	HMEL014201	DPOGS204748
Px007324	Msex2.14495	HMEL014914	DPOGS204747
Px007369	Msex2.14498	HMEL014915	DPOGS204778
Px007387	Msex2.14392	HMEL014916	DPOGS204743
Px007402	Msex2.14516	HMEL014917	DPOGS202410
Px007414	Msex2.14423	HMEL014921	DPOGS202414
Px007419	Msex2.14478	HMEL014922	DPOGS202415
Px007423	Msex2.14519	HMEL014929	DPOGS202398
Px007426	Msex2.14521	HMEL014928	DPOGS202397
Px007429	Msex2.14488	HMEL006747	DPOGS200421
Px007459	Msex2.14527	HMEL010978	DPOGS200420
Px007491	Msex2.14426	HMEL006490	DPOGS200408
Px007494	Msex2.14528	HMEL017823	DPOGS214039
Px007498	Msex2.14532	HMEL017825	DPOGS214040
Px007499	Msex2.14534	HMEL009740	DPOGS214041
Px007509	Msex2.14522	HMEL009756	DPOGS214042
Px007515	Msex2.14540	HMEL017514	DPOGS211730
Px007524	Msex2.14541	HMEL007575	DPOGS213930
Px007527	Msex2.14543	HMEL015738	DPOGS208414
Px007528	Msex2.14544	HMEL015739	DPOGS208415
Px007529	Msex2.14552	HMEL015749	DPOGS208396
Px007532	Msex2.14538	HMEL005790	DPOGS208391
Px007536	Msex2.14567	HMEL009862	DPOGS208387
Px007555	Msex2.14584	HMEL017005	DPOGS208386
Px007556	Msex2.14585	HMEL017492	DPOGS205963
Px007573	Msex2.14604	HMEL017491	DPOGS205964
Px007588	Msex2.14515	HMEL017489	DPOGS201948
Px007591	Msex2.14607	HMEL017490	DPOGS212624
Px007594	Msex2.14624	HMEL017488	DPOGS212626
Px007596	Msex2.14636	HMEL016238	DPOGS212628
Px007614	Msex2.14643	HMEL016236	DPOGS212629
Px007615	Msex2.14569	HMEL016234	DPOGS212592
Px007616	Msex2.14659	HMEL016232	DPOGS212635
Px007617	Msex2.14658	HMEL016229	DPOGS212636
Px007620	Msex2.14615	HMEL016227	DPOGS209994
Px007621	Msex2.14690	HMEL016223	DPOGS207612
Px007629	Msex2.14694	HMEL016222	DPOGS200811
Px007630	Msex2.14699	HMEL016211	DPOGS205715
Px007633	Msex2.14700	HMEL016205	DPOGS205716
Px007636	Msex2.14531	HMEL016198	DPOGS205722
Px007648	Msex2.14709	HMEL016197	DPOGS205723
Px007651	Msex2.14716	HMEL016196	DPOGS205682
Px007670	Msex2.14717	HMEL016194	DPOGS208345
Px007680	Msex2.14718	HMEL017832	DPOGS206009
Px007690	Msex2.14719	HMEL017828	DPOGS205998
Px007691	Msex2.14727	HMEL017827	DPOGS205764
Px007701	Msex2.14731	HMEL017826	DPOGS205765
Px007710	Msex2.14738	HMEL004135	DPOGS214999
Px007712	Msex2.14743	HMEL010055	DPOGS215004
Px007729	Msex2.14747	HMEL007952	DPOGS215005
Px007731	Msex2.14755	HMEL014759	DPOGS214996
Px007732	Msex2.14767	HMEL010110	DPOGS214995
Px007734	Msex2.14770	HMEL010108	DPOGS214994
Px007737	Msex2.14777	HMEL003248	DPOGS214991
Px007736	Msex2.14824	HMEL015562	DPOGS214990
Px007745	Msex2.14828	HMEL015553	DPOGS215018
Px007744	Msex2.14844	HMEL005854	DPOGS214985
Px007749	Msex2.14855	HMEL007359	DPOGS214982
Px007751	Msex2.14889	HMEL007358	DPOGS214981
Px007752	Msex2.14898	HMEL015854	DPOGS215025
Px007754	Msex2.14931	HMEL015856	DPOGS215027
Px007769	Msex2.14937	HMEL015857	DPOGS214976
Px007771	Msex2.14938	HMEL016587	DPOGS204713
Px007770	Msex2.14982	HMEL016589	DPOGS212441
Px007773	Msex2.14994	HMEL016590	DPOGS212442
Px007786	Msex2.15002	HMEL009222	DPOGS212443
Px007791	Msex2.15017	HMEL013937	DPOGS212444
Px007837	Msex2.15021	HMEL013938	DPOGS212445
Px007839	Msex2.15024	HMEL002969	DPOGS212450
Px007841	Msex2.15093	HMEL002962	DPOGS212451
Px007842	Msex2.15098	HMEL002959	DPOGS212455
Px007843	Msex2.15117	HMEL002956	DPOGS202972
Px007848	Msex2.15216	HMEL002954	DPOGS202973
Px007853		HMEL017111	DPOGS202966
Px007858		HMEL008849	DPOGS202965
Px007874		HMEL003578	DPOGS200457
Px007877		HMEL003234	DPOGS200456
Px007895		HMEL012014	DPOGS200461
Px007933		HMEL012015	DPOGS201191
Px007937		HMEL012016	DPOGS201192
Px007945		HMEL012017	DPOGS201194
Px007949		HMEL012013	DPOGS201195
Px007955		HMEL012010	DPOGS201176
Px007956		HMEL002351	DPOGS201175
Px007957		HMEL002350	DPOGS212235
Px007959		HMEL002744	DPOGS212238
Px007966		HMEL002743	DPOGS212239
Px007987		HMEL014458	DPOGS213272
Px007989		HMEL014461	DPOGS213267
Px008002		HMEL009713	DPOGS205218
Px008009		HMEL016948	DPOGS205219
Px008010		HMEL016961	DPOGS205213
Px008012		HMEL008620	DPOGS205221
Px008016		HMEL008614	DPOGS205222
Px008018		HMEL010659	DPOGS205223
Px008021		HMEL010661	DPOGS205228
Px008024		HMEL010673	DPOGS205230
Px008032		HMEL010674	DPOGS214564
Px008053		HMEL010679	DPOGS214565
Px008063		HMEL010687	DPOGS214546
Px008047		HMEL010932	DPOGS214566
Px008059		HMEL010933	DPOGS214545
Px008058		HMEL010937	DPOGS207383
Px008054		HMEL003517	DPOGS207384
Px008051		HMEL003524	DPOGS209104
Px008055		HMEL003526	DPOGS209103
Px008046		HMEL011626	DPOGS201733
Px008050		HMEL011615	DPOGS201734
Px008060		HMEL005111	DPOGS201717
Px008045		HMEL005112	DPOGS201716
Px008056		HMEL006166	DPOGS201715
Px008044		HMEL006177	DPOGS213431
Px008049		HMEL006184	DPOGS202716
Px008052		HMEL006193	DPOGS202717
Px008061		HMEL016890	DPOGS202706
Px008062		HMEL016869	DPOGS202722
Px008048		HMEL004884	DPOGS212457
Px008057		HMEL004883	DPOGS212456
Px008043		HMEL004882	DPOGS200701
Px008064		HMEL008573	DPOGS200700
Px008074		HMEL002703	DPOGS204634
Px008083		HMEL002700	DPOGS213735
Px008084		HMEL002698	DPOGS214947
Px008085		HMEL002693	DPOGS214940
Px008094		HMEL002670	DPOGS214937
Px008097		HMEL002672	DPOGS214936
Px008098		HMEL002671	DPOGS208634
Px008099		HMEL009287	DPOGS210195
Px008110		HMEL009307	DPOGS210194
Px008129		HMEL003623	DPOGS210191
Px008131		HMEL008278	DPOGS210190
Px008146		HMEL006461	DPOGS202727
Px008148		HMEL004806	DPOGS212912
Px008149		HMEL004805	DPOGS212913
Px008150		HMEL011890	DPOGS212911
Px008151		HMEL011891	DPOGS214534
Px008155		HMEL008274	DPOGS214517
Px008159		HMEL003363	DPOGS214518
Px008166		HMEL006582	DPOGS205024
Px008173		HMEL006037	DPOGS205025
Px008198		HMEL006038	DPOGS206277
Px008210		HMEL014061	DPOGS206273
Px008226		HMEL014059	DPOGS206272
Px008228		HMEL005414	DPOGS206271
Px008229		HMEL009613	DPOGS206287
Px008230		HMEL012050	DPOGS206268
Px008248		HMEL016104	DPOGS206288
Px008267		HMEL016105	DPOGS206267
Px008272		HMEL004299	DPOGS206263
Px008273		HMEL003466	DPOGS206262
Px008275		HMEL016612	DPOGS206293
Px008277		HMEL016613	DPOGS206294
Px008278		HMEL017879	DPOGS206295
Px008308		HMEL011821	DPOGS210400
Px008320		HMEL017604	DPOGS210401
Px008321		HMEL014911	DPOGS205338
Px008324		HMEL005561	DPOGS205341
Px008329		HMEL002488	DPOGS203075
Px008332		HMEL004492	DPOGS205347
Px008335		HMEL006669	DPOGS205354
Px008343		HMEL006675	DPOGS205346
Px008346		HMEL010876	DPOGS205356
Px008347		HMEL002984	DPOGS205358
Px008348		HMEL003904	DPOGS204539
Px008353		HMEL003906	DPOGS204538
Px008357		HMEL003908	DPOGS204548
Px008389		HMEL016468	DPOGS204549
Px008390		HMEL007253	DPOGS204537
Px008412		HMEL012528	DPOGS204536
Px008457		HMEL012527	DPOGS204551
Px008458		HMEL015705	DPOGS204534
Px008466		HMEL010490	DPOGS204535
Px008478		HMEL003818	DPOGS204531
Px008479		HMEL015608	DPOGS204553
Px008480		HMEL015609	DPOGS204554
Px008484		HMEL010452	DPOGS204530
Px008498		HMEL011013	DPOGS204529
Px008503		HMEL005866	DPOGS204528
Px008514		HMEL005160	DPOGS204555
Px008521		HMEL014598	DPOGS201043
Px008523		HMEL007762	DPOGS201044
Px008526		HMEL003066	DPOGS201046
Px008538		HMEL009445	DPOGS201040
Px008560		HMEL012768	DPOGS200937
Px008568		HMEL009980	DPOGS209876
Px008571		HMEL003007	DPOGS200577
Px008605		HMEL002330	DPOGS200578
Px008613		HMEL005086	DPOGS200579
Px008612		HMEL012758	DPOGS200583
Px008625		HMEL014246	DPOGS210301
Px008626		HMEL014883	DPOGS210306
Px008627		HMEL013072	DPOGS210300
Px008628		HMEL013065	DPOGS213976
Px008629		HMEL009866	DPOGS204884
Px008633		HMEL009864	DPOGS204874
Px008660		HMEL005569	DPOGS204871
Px008682		HMEL014571	DPOGS204872
Px008686		HMEL014185	DPOGS215942
Px008701		HMEL008229	DPOGS215940
Px008726		HMEL010873	DPOGS215939
Px008729		HMEL005587	DPOGS215949
Px008735		HMEL020598	DPOGS209697
Px008736		HMEL009543	DPOGS209698
Px008741		HMEL011039	DPOGS210767
Px008743		HMEL011036	DPOGS210766
Px008755		HMEL011025	DPOGS210771
Px008764		HMEL013497	DPOGS210772
Px008768		HMEL013493	DPOGS210764
Px008777		HMEL007287	DPOGS214009
Px008780		HMEL008803	DPOGS206744
Px008813		HMEL008801	DPOGS206742
Px008814		HMEL008800	DPOGS206741
Px008824		HMEL008799	DPOGS206739
Px008825		HMEL005821	DPOGS206738
Px008841		HMEL013479	DPOGS206764
Px008853		HMEL006629	DPOGS212067
Px008865		HMEL006628	DPOGS212066
Px008866		HMEL006630	DPOGS212064
Px008873		HMEL002829	DPOGS212065
Px008912		HMEL010363	DPOGS212063
Px008921		HMEL012101	DPOGS212076
Px008923		HMEL007777	DPOGS212077
Px008924		HMEL008825	DPOGS212061
Px008926		HMEL008821	DPOGS212060
Px008927		HMEL016656	DPOGS212078
Px008928		HMEL006381	DPOGS212059
Px008929		HMEL008402	DPOGS212081
Px008931		HMEL006616	DPOGS200772
Px008943		HMEL017941	DPOGS200773
Px008967		HMEL017950	DPOGS214678
Px008968		HMEL017951	DPOGS214656
Px008971		HMEL008793	DPOGS214655
Px008975		HMEL008787	DPOGS205319
Px008987		HMEL004820	DPOGS205307
Px008988		HMEL007234	DPOGS205332
Px008989		HMEL007230	DPOGS212208
Px008995		HMEL013872	DPOGS211650
Px008996		HMEL014702	DPOGS211633
Px009012		HMEL014703	DPOGS211632
Px009013		HMEL002162	DPOGS211655
Px009016		HMEL010381	DPOGS211630
Px009037		HMEL004887	DPOGS211629
Px009039		HMEL004889	DPOGS211659
Px009041		HMEL010704	DPOGS210009
Px009054		HMEL017095	DPOGS210008
Px009058		HMEL017096	DPOGS210011
Px009063		HMEL017097	DPOGS210012
Px009094		HMEL017099	DPOGS200215
Px009110		HMEL007715	DPOGS200212
Px009121		HMEL003844	DPOGS205449
Px009132		HMEL002859	DPOGS205437
Px009134		HMEL003178	DPOGS205438
Px009135		HMEL007338	DPOGS205436
Px009136		HMEL012228	DPOGS205435
Px009137		HMEL005178	DPOGS205434
Px009145		HMEL010904	DPOGS206226
Px009146		HMEL004903	DPOGS206227
Px009148		HMEL007300	DPOGS206228
Px009153		HMEL008447	DPOGS206229
Px009169		HMEL015797	DPOGS206230
Px009171		HMEL017736	DPOGS206231
Px009172		HMEL013042	DPOGS206233
Px009173		HMEL013043	DPOGS206234
Px009182		HMEL009250	DPOGS206223
Px009185		HMEL009248	DPOGS209341
Px009199		HMEL003487	DPOGS209342
Px009203		HMEL002507	DPOGS200027
Px009243		HMEL003079	DPOGS200026
Px009266		HMEL002847	DPOGS200035
Px009272		HMEL021017	DPOGS205875
Px009320		HMEL020600	DPOGS205865
Px009324		HMEL017225	DPOGS205882
Px009337		HMEL012414	DPOGS204917
Px009338		HMEL009378	DPOGS204910
Px009352		HMEL015468	DPOGS204909
Px009373		HMEL017445	DPOGS204908
Px009374		HMEL008379	DPOGS204907
Px009381		HMEL010284	DPOGS204920
Px009405		HMEL008945	DPOGS213327
Px009412		HMEL020792	DPOGS213326
Px009418		HMEL012162	DPOGS213328
Px009419		HMEL004349	DPOGS213319
Px009420		HMEL009564	DPOGS213318
Px009422		HMEL006464	DPOGS205743
Px009429		HMEL002313	DPOGS212183
Px009434		HMEL002337	DPOGS206193
Px009435		HMEL020120	DPOGS206194
Px009442		HMEL006300	DPOGS206196
Px009443		HMEL006302	DPOGS206197
Px009453		HMEL020641	DPOGS206198
Px009464		HMEL021818	DPOGS206199
Px009471		HMEL002279	DPOGS209406
Px009481		HMEL016300	DPOGS215155
Px009501		HMEL013940	DPOGS215154
Px009519		HMEL003152	DPOGS215153
Px009531		HMEL021960	DPOGS215159
Px009533		HMEL006003	DPOGS215160
Px009540		HMEL013032	DPOGS207919
Px009551		HMEL021873	DPOGS207923
Px009554		HMEL003369	DPOGS204091
Px009583		HMEL021874	DPOGS204087
Px009609		HMEL021046	DPOGS215353
Px009610		HMEL020532	DPOGS215352
Px009611		HMEL010036	DPOGS210168
Px009635		HMEL010037	DPOGS210169
Px009648		HMEL014623	DPOGS211513
Px009649		HMEL018059	DPOGS211512
Px009650		HMEL003709	DPOGS211510
Px009651		HMEL007490	DPOGS211509
Px009653		HMEL009671	DPOGS211521
Px009656		HMEL017155	DPOGS211522
Px009661		HMEL004174	DPOGS211523
Px009663		HMEL002254	DPOGS211501
Px009668		HMEL017383	DPOGS202566
Px009669		HMEL013191	DPOGS202565
Px009673		HMEL009629	DPOGS202581
Px009675		HMEL018012	DPOGS202580
Px009676		HMEL017125	DPOGS202582
Px009696		HMEL006018	DPOGS216214
Px009701		HMEL005968	DPOGS216213
Px009702		HMEL003203	DPOGS216216
Px009703		HMEL005450	DPOGS211989
Px009708		HMEL016111	DPOGS211984
Px009709		HMEL021462	DPOGS200785
Px009710		HMEL014840	DPOGS200786
Px009711		HMEL010186	DPOGS200777
Px009718		HMEL010090	DPOGS200776
Px009721		HMEL004807	DPOGS200775
Px009737		HMEL021916	DPOGS200774
Px009738		HMEL009991	DPOGS202627
Px009741		HMEL017006	DPOGS210024
Px009746		HMEL016206	DPOGS211699
Px009752		HMEL012012	DPOGS211700
Px009766		HMEL004005	DPOGS211701
Px009767		HMEL014459	DPOGS211695
Px009793		HMEL016956	DPOGS211694
Px009798		HMEL010931	DPOGS211691
Px009805		HMEL013119	DPOGS211689
Px009806		HMEL016889	DPOGS214827
Px009807		HMEL002692	DPOGS214826
Px009808		HMEL002664	DPOGS200674
Px009809		HMEL002630	DPOGS200672
Px009824		HMEL012052	DPOGS200670
Px009832		HMEL014647	DPOGS200671
Px009861		HMEL005562	DPOGS213848
Px009862		HMEL009437	DPOGS201956
Px009869		HMEL002327	DPOGS201959
Px009873		HMEL021699	DPOGS201958
Px009875		HMEL013481	DPOGS211236
Px009880		HMEL012076	DPOGS210776
Px009881		HMEL021424	DPOGS210777
Px009887		HMEL008483	DPOGS212892
Px009888		HMEL021463	DPOGS205038
Px009890		HMEL004994	DPOGS205035
Px009893		HMEL010501	DPOGS213996
Px009896		HMEL015627	DPOGS208424
Px009898		HMEL007169	DPOGS208425
Px009901		HMEL017417	DPOGS203108
Px009903		HMEL021442	DPOGS203092
Px009905		HMEL013563	DPOGS203091
Px009930		HMEL016759	DPOGS210181
Px009938		HMEL016758	DPOGS210171
Px009937		HMEL002771	DPOGS210182
Px009939		HMEL003206	DPOGS208100
Px009950		HMEL011187	DPOGS208107
Px009951		HMEL008495	DPOGS208091
Px009953		HMEL013763	DPOGS206171
Px009952		HMEL016299	DPOGS203872
Px009954		HMEL006365	DPOGS204587
Px009956		HMEL021611	DPOGS210645
Px009957		HMEL014636	DPOGS210644
Px010006		HMEL006964	DPOGS203878
Px010005		HMEL009006	DPOGS203877
Px010008		HMEL015951	DPOGS203874
Px010011		HMEL009093	DPOGS211759
Px010013		HMEL021556	DPOGS211760
Px010017		HMEL021457	DPOGS211761
Px010018		HMEL013917	DPOGS211758
Px010019		HMEL012668	DPOGS206212
Px010020		HMEL007297	DPOGS206208
Px010031		HMEL003658	DPOGS205403
Px010038		HMEL007196	DPOGS205402
Px010040		HMEL021146	DPOGS205401
Px010041		HMEL016918	DPOGS205409
Px010042		HMEL020214	DPOGS205410
Px010088		HMEL026013	DPOGS203469
Px010093		HMEL026011	DPOGS203468
Px010096		HMEL007266	DPOGS212898
Px010153		HMEL021756	DPOGS212894
Px010155		HMEL017503	DPOGS211267
Px010156		HMEL013801	DPOGS211266
Px010168		HMEL020697	DPOGS209879
Px010169		HMEL022384	DPOGS209881
Px010171		HMEL022385	DPOGS200222
Px010205		HMEL017090	DPOGS200228
Px010211		HMEL004690	DPOGS207315
Px010214		HMEL007544	DPOGS213985
Px010222		HMEL021151	DPOGS204597
Px010223		HMEL006419	DPOGS206515
Px010224		HMEL005339	DPOGS206514
Px010226		HMEL022262	DPOGS206513
Px010227		HMEL011334	DPOGS211705
Px010243		HMEL010431	DPOGS206176
Px010246		HMEL021906	DPOGS215137
Px010269		HMEL003536	DPOGS215138
Px010308		HMEL003537	DPOGS215135
Px010314		HMEL016283	DPOGS215134
Px010323		HMEL015599	DPOGS215133
Px010348		HMEL018109	DPOGS215143
Px010354		HMEL018110	DPOGS215146
Px010361		HMEL018111	DPOGS215147
Px010360		HMEL018113	DPOGS213283
Px010375		HMEL022179	DPOGS213288
Px010376		HMEL022178	DPOGS213289
Px010378		HMEL021089	DPOGS213290
Px010379		HMEL003388	DPOGS213292
Px010380		HMEL016180	DPOGS213658
Px010397		HMEL016177	DPOGS213659
Px010406		HMEL005080	DPOGS208632
Px010408		HMEL016112	DPOGS214457
Px010411		HMEL010053	DPOGS214458
Px010412		HMEL006370	DPOGS214450
Px010429		HMEL022251	DPOGS205019
Px010430		HMEL022056	DPOGS205018
Px010432		HMEL016619	DPOGS205595
Px010450		HMEL003725	DPOGS205596
Px010452		HMEL011883	DPOGS202584
Px010453		HMEL007015	DPOGS200886
Px010455		HMEL016732	DPOGS200887
Px010464		HMEL010584	DPOGS209430
Px010478		HMEL021719	DPOGS209428
Px010480		HMEL020790	DPOGS200509
Px010488		HMEL021238	DPOGS200511
Px010489		HMEL005624	DPOGS200512
Px010490		HMEL020752	DPOGS200513
Px010491		HMEL021504	DPOGS200514
Px010492		HMEL021503	DPOGS200504
Px010493		HMEL020753	DPOGS200503
Px010505		HMEL020751	DPOGS203473
Px010506		HMEL016942	DPOGS200798
Px010509		HMEL021312	DPOGS200795
Px010519		HMEL021488	DPOGS207319
Px010520		HMEL021464	DPOGS214540
Px010521		HMEL006565	DPOGS204860
Px010523		HMEL011486	DPOGS204800
Px010524		HMEL006753	DPOGS204803
Px010525		HMEL008079	DPOGS204649
Px010542		HMEL021063	DPOGS204646
Px010543		HMEL009935	DPOGS204650
Px010560		HMEL002976	DPOGS204645
Px010562		HMEL008098	DPOGS202749
Px010564		HMEL013457	DPOGS202742
Px010571		HMEL003600	DPOGS210152
Px010573		HMEL017829	DPOGS210150
Px010574		HMEL003652	DPOGS215520
Px010576		HMEL002922	DPOGS215525
Px010612		HMEL008845	DPOGS215519
Px010638		HMEL004985	DPOGS215518
Px010640		HMEL021163	DPOGS215526
Px010639		HMEL020704	DPOGS215527
Px010641		HMEL020034	DPOGS211033
Px010663		HMEL006626	DPOGS211038
Px010673		HMEL004233	DPOGS214894
Px010675		HMEL020315	DPOGS202133
Px010682		HMEL022447	DPOGS209238
Px010705		HMEL017638	DPOGS209237
Px010709		HMEL022458	DPOGS209236
Px010712		HMEL022295	DPOGS207909
Px010735		HMEL022303	DPOGS207908
Px010738		HMEL014410	DPOGS207912
Px010740		HMEL007655	DPOGS213295
Px010768		HMEL013671	DPOGS209116
Px010778		HMEL012957	DPOGS209115
Px010779		HMEL005139	DPOGS209114
Px010787		HMEL004705	DPOGS209118
Px010803		HMEL022420	DPOGS209117
Px010808		HMEL009157	DPOGS209094
Px010812		HMEL009158	DPOGS212792
Px010813		HMEL003842	DPOGS212302
Px010815		HMEL003843	DPOGS213409
Px010821		HMEL013954	DPOGS213408
Px010824		HMEL010930	DPOGS204213
Px010826		HMEL003822	DPOGS213967
Px010832		HMEL003821	DPOGS210883
Px010844		HMEL008773	DPOGS209126
Px010866		HMEL014712	DPOGS209127
Px010889			DPOGS209125
Px010890			DPOGS207689
Px010896			DPOGS207688
Px010933			DPOGS207687
Px010934			DPOGS214685
Px010935			DPOGS214686
Px010963			DPOGS206201
Px010965			DPOGS206202
Px010972			DPOGS206203
Px010973			DPOGS211994
Px010975			DPOGS209281
Px010976			DPOGS209279
Px011000			DPOGS201623
Px011001			DPOGS201624
Px011012			DPOGS201625
Px011023			DPOGS201619
Px011027			DPOGS201627
Px011049			DPOGS208849
Px011066			DPOGS208848
Px011072			DPOGS216081
Px011097			DPOGS216080
Px011098			DPOGS216079
Px011099			DPOGS216082
Px011108			DPOGS203887
Px011126			DPOGS203889
Px011137			DPOGS200039
Px011138			DPOGS215162
Px011143			DPOGS214017
Px011145			DPOGS202871
Px011147			DPOGS202870
Px011155			DPOGS201658
Px011161			DPOGS210296
Px011168			DPOGS204095
Px011167			DPOGS200761
Px011171			DPOGS200757
Px011203			DPOGS210410
Px011204			DPOGS205360
Px011247			DPOGS205362
Px011262			DPOGS205363
Px011272			DPOGS205364
Px011276			DPOGS211737
Px011305			DPOGS211735
Px011308			DPOGS207366
Px011315			DPOGS213334
Px011318			DPOGS201220
Px011316			DPOGS209940
Px011317			DPOGS203420
Px011324			DPOGS203421
Px011323			DPOGS214897
Px011329			DPOGS213713
Px011331			DPOGS209690
Px011338			DPOGS212887
Px011345			DPOGS200698
Px011346			DPOGS207544
Px011347			DPOGS213727
Px011349			DPOGS201630
Px011350			DPOGS201632
Px011352			DPOGS214971
Px011354			DPOGS209565
Px011357			DPOGS200043
Px011363			DPOGS212923
Px011367			DPOGS213162
Px011375			DPOGS211756
Px011377			DPOGS211755
Px011378			DPOGS212000
Px011379			DPOGS212001
Px011386			DPOGS215514
Px011404			DPOGS205725
Px011406			DPOGS214879
Px011409			DPOGS214881
Px011412			DPOGS202435
Px011416			DPOGS202434
Px011426			DPOGS209275
Px011433			DPOGS209101
Px011437			DPOGS209100
Px011457			DPOGS206524
Px011466			DPOGS206525
Px011498			DPOGS206523
Px011499			DPOGS213711
Px011500			DPOGS210938
Px011504			DPOGS200519
Px011523			DPOGS200520
Px011547			DPOGS215530
Px011555			DPOGS213281
Px011556			DPOGS208633
Px011558			DPOGS202873
Px011559			DPOGS214001
Px011560			DPOGS214000
Px011575			DPOGS214002
Px011578			DPOGS213850
Px011579			DPOGS213447
Px011605			DPOGS215127
Px011635			DPOGS215125
Px011652			DPOGS209852
Px011654			DPOGS203582
Px011667			DPOGS212904
Px011668			DPOGS212903
Px011681			DPOGS210404
Px011687			DPOGS200499
Px011707			DPOGS200666
Px011710			DPOGS200665
Px011711			DPOGS209854
Px011712			DPOGS200042
Px011715			DPOGS207913
Px011716			DPOGS209913
Px011717			DPOGS208306
Px011718			DPOGS213933
Px011730			DPOGS205921
Px011735			DPOGS209020
Px011738			DPOGS214682
Px011739			DPOGS204562
Px011753
Px011758
Px011759
Px011799
Px011801
Px011802
Px011808
Px011812
Px011819
Px011828
Px011829
Px011846
Px011847
Px011848
Px011849
Px011850
Px011893
Px011901
Px011902
Px011903
Px011904
Px011907
Px011919
Px011924
Px011943
Px011944
Px011950
Px011955
Px011960
Px011961
Px011962
Px011965
Px011964
Px011967
Px011970
Px011998
Px012000
Px012001
Px012002
Px012012
Px012015
Px012019
Px012034
Px012033
Px012046
Px012047
Px012075
Px012081
Px012080
Px012084
Px012085
Px012087
Px012088
Px012089
Px012090
Px012124
Px012128
Px012129
Px012166
Px012168
Px012169
Px012176
Px012181
Px012183
Px012185
Px012192
Px012197
Px012214
Px012227
Px012277
Px012282
Px012296
Px012297
Px012300
Px012311
Px012312
Px012314
Px012325
Px012329
Px012330
Px012331
Px012337
Px012336
Px012363
Px012384
Px012385
Px012390
Px012395
Px012398
Px012400
Px012403
Px012431
Px012439
Px012441
Px012487
Px012508
Px012529
Px012530
Px012531
Px012533
Px012536
Px012550
Px012553
Px012554
Px012574
Px012578
Px012583
Px012584
Px012588
Px012593
Px012594
Px012602
Px012616
Px012639
Px012640
Px012681
Px012682
Px012699
Px012707
Px012708
Px012720
Px012729
Px012736
Px012741
Px012746
Px012768
Px012771
Px012789
Px012797
Px012802
Px012813
Px012814
Px012832
Px012833
Px012864
Px012866
Px012871
Px012879
Px012883
Px012887
Px012891
Px012899
Px012903
Px012902
Px012908
Px012911
Px012912
Px012917
Px012920
Px012935
Px012934
Px012939
Px012945
Px012947
Px012948
Px012962
Px012966
Px012968
Px012996
Px012997
Px012998
Px013008
Px013011
Px013025
Px013024
Px013050
Px013054
Px013063
Px013071
Px013072
Px013079
Px013080
Px013082
Px013083
Px013103
Px013144
Px013154
Px013162
Px013166
Px013167
Px013168
Px013173
Px013181
Px013198
Px013205
Px013207
Px013221
Px013225
Px013230
Px013266
Px013267
Px013271
Px013272
Px013278
Px013283
Px013286
Px013287
Px013326
Px013331
Px013337
Px013348
Px013350
Px013360
Px013363
Px013364
Px013371
Px013375
Px013377
Px013380
Px013386
Px013407
Px013425
Px013426
Px013427
Px013435
Px013436
Px013439
Px013455
Px013459
Px013461
Px013473
Px013483
Px013484
Px013493
Px013506
Px013511
Px013513
Px013512
Px013543
Px013573
Px013574
Px013575
Px013581
Px013595
Px013608
Px013610
Px013613
Px013621
Px013622
Px013627
Px013644
Px013658
Px013672
Px013676
Px013690
Px013694
Px013698
Px013699
Px013721
Px013738
Px013748
Px013757
Px013759
Px013760
Px013762
Px013763
Px013765
Px013770
Px013779
Px013789
Px013819
Px013822
Px013854
Px013855
Px013858
Px013859
Px013866
Px013865
Px013887
Px013901
Px013905
Px013911
Px013917
Px013918
Px013931
Px013932
Px013940
Px013948
Px013963
Px013962
Px013972
Px014027
Px014033
Px014034
Px014035
Px014041
Px014048
Px014047
Px014050
Px014049
Px014051
Px014062
Px014085
Px014086
Px014087
Px014089
Px014092
Px014096
Px014097
Px014174
Px014175
Px014196
Px014207
Px014210
Px014273
Px014278
Px014279
Px014282
Px014295
Px014311
Px014312
Px014313
Px014319
Px014324
Px014323
Px014386
Px014397
Px014409
Px014421
Px014422
Px014431
Px014433
Px014434
Px014435
Px014443
Px014467
Px014470
Px014472
Px014474
Px014480
Px014481
Px014498
Px014525
Px014528
Px014529
Px014577
Px014578
Px014579
Px014580
Px014587
Px014588
Px014590
Px014593
Px014595
Px014596
Px014599
Px014606
Px014617
Px014622
Px014623
Px014627
Px014629
Px014631
Px014640
Px014644
Px014645
Px014650
Px014679
Px014700
Px014741
Px014747
Px014748
Px014749
Px014792
Px014793
Px014819
Px014823
Px014826
Px014845
Px014880
Px014897
Px014899
Px014930
Px014929
Px014934
Px014937
Px014950
Px014951
Px014954
Px014953
Px014957
Px014961
Px014979
Px015000
Px015006
Px015007
Px015041
Px015042
Px015045
Px015079
Px015089
Px015095
Px015176
Px015179
Px015184
Px015204
Px015206
Px015214
Px015215
Px015216
Px015217
Px015220
Px015238
Px015239
Px015247
Px015270
Px015276
Px015277
Px015298
Px015301
Px015305
Px015308
Px015315
Px015316
Px015342
Px015343
Px015350
Px015362
Px015363
Px015364
Px015365
Px015384
Px015385
Px015390
Px015391
Px015393
Px015414
Px015415
Px015436
Px015442
Px015444
Px015464
Px015486
Px015514
Px015515
[truncated: 236 more rows]
