# Supplementary material for: Segmental duplications: evolution and impact among the current Lepidoptera genomes
Source: BMC Evol Biol. 2017 Jul 6;17:161. doi: 10.1186/s12862-017-1007-y (PMC5499213; doi:10.1186/s12862-017-1007-y)
Supplement: Supplementary file 3 — Gene duplicates located in the SD intervals. (XLSX 68 kb) [file 12862_2017_1007_MOESM3_ESM.xlsx]

## Sheet: Sheet1
P. xylostella	M. sexta	H. melpomene	D. plexippus	B. mori
Px000002	Msex2.00247	HMEL007576	DPOGS207126	BGIBMGA014614-TA
Px000011	Msex2.00145	HMEL002146	DPOGS207127	BGIBMGA004474-TA
Px000022	Msex2.00155	HMEL003488	DPOGS207199	BGIBMGA013635-TA
Px000027	Msex2.00397	HMEL003371	DPOGS207204	BGIBMGA013237-TA
Px000031	Msex2.00398	HMEL004128	DPOGS207206	BGIBMGA000885-TA
Px000034	Msex2.00789	HMEL006615	DPOGS207221	BGIBMGA013239-TA
Px000045	Msex2.00972	HMEL012027	DPOGS207220	BGIBMGA003504-TA
Px000049	Msex2.01153	HMEL006631	DPOGS206767	BGIBMGA014546-TA
Px000050	Msex2.01533	HMEL004864	DPOGS207222	BGIBMGA009621-TA
Px000056	Msex2.01558	HMEL004194	DPOGS206766	BGIBMGA014595-TA
Px000064	Msex2.01659	HMEL002848	DPOGS204440	BGIBMGA014092-TA
Px000074	Msex2.01698	HMEL003327	DPOGS204456	BGIBMGA008165-TA
Px000080	Msex2.01752	HMEL005428	DPOGS204464	BGIBMGA008824-TA
Px000084	Msex2.02054	HMEL002593	DPOGS204465	BGIBMGA004718-TA
Px000086	Msex2.02697	HMEL002985	DPOGS204418	BGIBMGA001680-TA
Px000087	Msex2.02775	HMEL003308	DPOGS204417	BGIBMGA000886-TA
Px000103	Msex2.03150	HMEL004424	DPOGS204416	BGIBMGA000260-TA
Px000104	Msex2.03584	HMEL002441	DPOGS204415	BGIBMGA010302-TA
Px000127	Msex2.03504	HMEL003133	DPOGS203356	BGIBMGA009252-TA
Px000129	Msex2.03505	HMEL003146	DPOGS203357	BGIBMGA009739-TA
Px000151	Msex2.03544	HMEL002760	DPOGS210994	BGIBMGA011349-TA
Px000159	Msex2.03580	HMEL002759	DPOGS210973	BGIBMGA005832-TA
Px000162	Msex2.03953	HMEL011670	DPOGS210995	BGIBMGA005831-TA
Px000164	Msex2.03431	HMEL005797	DPOGS210972	BGIBMGA008818-TA
Px000166	Msex2.03432	HMEL004993	DPOGS211008	BGIBMGA009338-TA
Px000169	Msex2.03439	HMEL004995	DPOGS203947	BGIBMGA011002-TA
Px000170	Msex2.03456	HMEL008045	DPOGS201512	BGIBMGA003575-TA
Px000183	Msex2.03471	HMEL003765	DPOGS201513	BGIBMGA014116-TA
Px000190	Msex2.04007	HMEL003768	DPOGS201518	BGIBMGA012650-TA
Px000193	Msex2.04060	HMEL003786	DPOGS201437	BGIBMGA004290-TA
Px000205	Msex2.04135	HMEL011290	DPOGS201519	BGIBMGA002901-TA
Px000260	Msex2.04137	HMEL011275	DPOGS201436	BGIBMGA010204-TA
Px000262	Msex2.04397	HMEL005990	DPOGS201433	BGIBMGA011000-TA
Px000271	Msex2.04562	HMEL006618	DPOGS201432	BGIBMGA003573-TA
Px000281	Msex2.04678	HMEL003405	DPOGS211093	BGIBMGA014429-TA
Px000282	Msex2.04680	HMEL007397	DPOGS211092	BGIBMGA001603-TA
Px000283	Msex2.04788	HMEL008051	DPOGS203759	BGIBMGA000021-TA
Px000284	Msex2.04792	HMEL004361	DPOGS203760	BGIBMGA013236-TA
Px000301	Msex2.04992	HMEL009581	DPOGS203763	BGIBMGA004716-TA
Px000302	Msex2.05008	HMEL009582	DPOGS203764	BGIBMGA012745-TA
Px000338	Msex2.05009	HMEL009585	DPOGS203845	BGIBMGA014229-TA
Px000367	Msex2.05507	HMEL015676	DPOGS203846	BGIBMGA014315-TA
Px000378	Msex2.05506	HMEL002602	DPOGS203852	BGIBMGA004508-TA
Px000383	Msex2.05152	HMEL004279	DPOGS203640	BGIBMGA011001-TA
Px000389	Msex2.05153	HMEL007471	DPOGS203639	BGIBMGA012722-TA
Px000404	Msex2.05154	HMEL011853	DPOGS203638	BGIBMGA014574-TA
Px000406	Msex2.05151	HMEL003303	DPOGS211912	BGIBMGA002254-TA
Px000414	Msex2.05209	HMEL011611	DPOGS211887	BGIBMGA013160-TA
Px000417	Msex2.05443	HMEL003950	DPOGS211886	BGIBMGA002666-TA
Px000431	Msex2.05575	HMEL003951	DPOGS210738	BGIBMGA008164-TA
Px000432	Msex2.05606	HMEL003952	DPOGS210737	BGIBMGA002505-TA
Px000434	Msex2.05614	HMEL013117	DPOGS210709	BGIBMGA004320-TA
Px000464	Msex2.05781	HMEL015801	DPOGS210708	BGIBMGA010168-TA
Px000473	Msex2.05782	HMEL002063	DPOGS210702	BGIBMGA001518-TA
Px000514	Msex2.05784	HMEL017264	DPOGS210745	BGIBMGA007252-TA
Px000516	Msex2.05785	HMEL017226	DPOGS210701	BGIBMGA004771-TA
Px000523	Msex2.05115	HMEL017227	DPOGS210746	BGIBMGA002486-TA
Px000527	Msex2.05122	HMEL017187	DPOGS210700	BGIBMGA014428-TA
Px000554	Msex2.05126	HMEL012467	DPOGS210699	BGIBMGA002257-TA
Px000601	Msex2.05127	HMEL012480	DPOGS210689	BGIBMGA014511-TA
Px000606	Msex2.05872	HMEL012493	DPOGS210687	BGIBMGA004305-TA
Px000607	Msex2.06096	HMEL012495	DPOGS210686	BGIBMGA004292-TA
Px000612	Msex2.05966	HMEL011660	DPOGS214191	BGIBMGA009573-TA
Px000615	Msex2.05967	HMEL011659	DPOGS214192	BGIBMGA014115-TA
Px000623	Msex2.06330	HMEL002292	DPOGS214229	BGIBMGA011863-TA
Px000636	Msex2.06331	HMEL006794	DPOGS214230	BGIBMGA003973-TA
Px000646	Msex2.06332	HMEL012835	DPOGS214231	BGIBMGA014524-TA
Px000669	Msex2.06333	HMEL005672	DPOGS214264	BGIBMGA002112-TA
Px000682	Msex2.06481	HMEL002574	DPOGS214265	BGIBMGA004323-TA
Px000683	Msex2.06216	HMEL002575	DPOGS214277	BGIBMGA014608-TA
Px000714	Msex2.06164	HMEL006537	DPOGS214278	BGIBMGA013241-TA
Px000718	Msex2.06165	HMEL016497	DPOGS214110	BGIBMGA014079-TA
Px000720	Msex2.06725	HMEL016496	DPOGS214109	BGIBMGA014550-TA
Px000724	Msex2.06728	HMEL013097	DPOGS209626	BGIBMGA014354-TA
Px000737	Msex2.06729	HMEL003934	DPOGS209627	BGIBMGA007327-TA
Px000752	Msex2.07187	HMEL003932	DPOGS213119	BGIBMGA012691-TA
Px000759	Msex2.07319	HMEL014748	DPOGS213081	BGIBMGA005629-TA
Px000765	Msex2.07288	HMEL013972	DPOGS213080	BGIBMGA014510-TA
Px000766	Msex2.07289	HMEL013973	DPOGS213079	BGIBMGA013865-TA
Px000794	Msex2.07068	HMEL012030	DPOGS213078	BGIBMGA003994-TA
Px000801	Msex2.07552	HMEL013945	DPOGS213120	BGIBMGA013270-TA
Px000802	Msex2.07553	HMEL013946	DPOGS213129	BGIBMGA010863-TA
Px000813	Msex2.07603	HMEL008610	DPOGS213130	BGIBMGA004386-TA
Px000814	Msex2.07489	HMEL008605	DPOGS213153	BGIBMGA006971-TA
Px000816	Msex2.07490	HMEL008604	DPOGS213154	BGIBMGA012913-TA
Px000822	Msex2.08228	HMEL008602	DPOGS213155	BGIBMGA014205-TA
Px000832	Msex2.08402	HMEL015508	DPOGS213156	BGIBMGA010864-TA
Px000834	Msex2.08403	HMEL015511	DPOGS210053	BGIBMGA003781-TA
Px000851	Msex2.08404	HMEL015512	DPOGS210052	BGIBMGA004714-TA
Px000856	Msex2.08542	HMEL015517	DPOGS210043	BGIBMGA006482-TA
Px000859	Msex2.08543	HMEL010083	DPOGS210117	BGIBMGA012911-TA
Px000865	Msex2.08544	HMEL010084	DPOGS210118	BGIBMGA014321-TA
Px000871	Msex2.08545	HMEL010502	DPOGS210119	BGIBMGA014024-TA
Px000899	Msex2.08677	HMEL006870	DPOGS210120	BGIBMGA010876-TA
Px000900	Msex2.08345	HMEL015623	DPOGS212355	BGIBMGA012926-TA
Px000905	Msex2.08780	HMEL002122	DPOGS212345	BGIBMGA005031-TA
Px000932	Msex2.08567	HMEL002129	DPOGS212344	BGIBMGA012386-TA
Px000941	Msex2.08569	HMEL011070	DPOGS214319	BGIBMGA010252-TA
Px000943	Msex2.08570	HMEL011069	DPOGS214367	BGIBMGA001389-TA
Px000944	Msex2.08583	HMEL011067	DPOGS214318	BGIBMGA014438-TA
Px000949	Msex2.08586	HMEL011064	DPOGS214368	BGIBMGA014394-TA
Px000970	Msex2.08587	HMEL003366	DPOGS205287	BGIBMGA002426-TA
Px000987	Msex2.08553	HMEL003158	DPOGS205288	BGIBMGA013584-TA
Px000988	Msex2.08554	HMEL003157	DPOGS214736	BGIBMGA013632-TA
Px000991	Msex2.08949	HMEL003154	DPOGS214737	BGIBMGA002268-TA
Px001001	Msex2.08948	HMEL003730	DPOGS214779	BGIBMGA014276-TA
Px001003	Msex2.08946	HMEL015448	DPOGS205644	BGIBMGA008299-TA
Px001005	Msex2.08947	HMEL015449	DPOGS205643	BGIBMGA014602-TA
Px001024	Msex2.08951	HMEL015450	DPOGS200327	BGIBMGA010877-TA
Px001032	Msex2.08952	HMEL015451	DPOGS200328	BGIBMGA006113-TA
Px001033	Msex2.08950	HMEL015453	DPOGS200271	BGIBMGA002627-TA
Px001036	Msex2.08953	HMEL015457	DPOGS200270	BGIBMGA004304-TA
Px001043	Msex2.08954	HMEL002345	DPOGS200375	BGIBMGA012385-TA
Px001044	Msex2.08955	HMEL009238	DPOGS200377	BGIBMGA014525-TA
Px001046	Msex2.09031	HMEL014030	DPOGS210829	BGIBMGA014620-TA
Px001056	Msex2.08785	HMEL014032	DPOGS210828	BGIBMGA014098-TA
Px001058	Msex2.08786	HMEL004149	DPOGS210827	BGIBMGA004881-TA
Px001059	Msex2.08787	HMEL006129	DPOGS210857	BGIBMGA002438-TA
Px001084	Msex2.08800	HMEL011682	DPOGS210858	BGIBMGA014273-TA
Px001093	Msex2.08801	HMEL011681	DPOGS210867	BGIBMGA009788-TA
Px001105	Msex2.08808	HMEL007083	DPOGS210868	BGIBMGA013162-TA
Px001110	Msex2.09057	HMEL004665	DPOGS215906	BGIBMGA004720-TA
Px001123	Msex2.09038	HMEL004667	DPOGS215907	BGIBMGA005907-TA
Px001133	Msex2.09210	HMEL009314	DPOGS200707	BGIBMGA011767-TA
Px001132	Msex2.08303	HMEL017546	DPOGS202263	BGIBMGA002626-TA
Px001137	Msex2.08304	HMEL014085	DPOGS202262	BGIBMGA004289-TA
Px001139	Msex2.08305	HMEL008010	DPOGS202257	BGIBMGA014311-TA
Px001153	Msex2.08306	HMEL006001	DPOGS202256	BGIBMGA004246-TA
Px001157	Msex2.09451	HMEL010070	DPOGS202247	BGIBMGA012097-TA
Px001164	Msex2.09452	HMEL005171	DPOGS202246	BGIBMGA009258-TA
Px001166	Msex2.09453	HMEL008695	DPOGS213573	BGIBMGA014604-TA
Px001180	Msex2.09456	HMEL006335	DPOGS213618	BGIBMGA014025-TA
Px001192	Msex2.09336	HMEL007239	DPOGS213619	BGIBMGA009365-TA
Px001197	Msex2.09337	HMEL005435	DPOGS204170	BGIBMGA000259-TA
Px001198	Msex2.09339	HMEL005436	DPOGS204169	BGIBMGA014619-TA
Px001199	Msex2.09340	HMEL014893	DPOGS204187	BGIBMGA002267-TA
Px001201	Msex2.09341	HMEL003808	DPOGS204188	BGIBMGA014320-TA
Px001200	Msex2.09342	HMEL003807	DPOGS203186	BGIBMGA014313-TA
Px001211	Msex2.09393	HMEL018087	DPOGS203185	BGIBMGA011048-TA
Px001213	Msex2.09401	HMEL013725	DPOGS203183	BGIBMGA008798-TA
Px001222	Msex2.09403	HMEL007907	DPOGS203182	BGIBMGA014293-TA
Px001225	Msex2.09650	HMEL010001	DPOGS203181	BGIBMGA005221-TA
Px001268	Msex2.09652	HMEL009401	DPOGS203209	BGIBMGA000238-TA
Px001290	Msex2.09653	HMEL017914	DPOGS203210	BGIBMGA000023-TA
Px001335	Msex2.15528	HMEL016993	DPOGS203226	BGIBMGA000239-TA
Px001336	Msex2.09654	HMEL010130	DPOGS203139	BGIBMGA002900-TA
Px001354	Msex2.09658	HMEL008198	DPOGS203227	BGIBMGA002957-TA
Px001357	Msex2.09539	HMEL005963	DPOGS203228	BGIBMGA003503-TA
Px001360	Msex2.09547	HMEL012260	DPOGS203138	BGIBMGA003904-TA
Px001370	Msex2.08841	HMEL017842	DPOGS208801	BGIBMGA004322-TA
Px001403	Msex2.08844	HMEL003841	DPOGS208800	BGIBMGA004325-TA
Px001416	Msex2.08845	HMEL013059	DPOGS208778	BGIBMGA004291-TA
Px001419	Msex2.08848	HMEL009313	DPOGS208777	BGIBMGA004509-TA
Px001421	Msex2.08853	HMEL008368	DPOGS208768	BGIBMGA004882-TA
Px001422	Msex2.08854	HMEL008367	DPOGS208766	BGIBMGA005829-TA
Px001434	Msex2.08856	HMEL010390	DPOGS201244	BGIBMGA006253-TA
Px001435	Msex2.09488	HMEL006899	DPOGS201248	BGIBMGA006478-TA
Px001436	Msex2.09932	HMEL006905	DPOGS201249	BGIBMGA006481-TA
Px001440	Msex2.09944	HMEL012914	DPOGS201228	BGIBMGA006480-TA
Px001444	Msex2.09945	HMEL012919	DPOGS201227	BGIBMGA007285-TA
Px001471	Msex2.10133	HMEL008291	DPOGS212163	BGIBMGA007286-TA
Px001472	Msex2.09862	HMEL004029	DPOGS212164	BGIBMGA007548-TA
Px001482	Msex2.09816	HMEL004028	DPOGS212165	BGIBMGA007619-TA
Px001483	Msex2.10056	HMEL004027	DPOGS212182	BGIBMGA009213-TA
Px001485	Msex2.09761	HMEL004019	DPOGS202681	BGIBMGA010040-TA
Px001495	Msex2.09763	HMEL008151	DPOGS202682	BGIBMGA010041-TA
Px001535	Msex2.10339	HMEL004017	DPOGS215718	BGIBMGA010042-TA
Px001557	Msex2.10346	HMEL006428	DPOGS215717	BGIBMGA010043-TA
Px001591	Msex2.10345	HMEL026014	DPOGS215735	BGIBMGA010045-TA
Px001595	Msex2.10347	HMEL026015	DPOGS215687	BGIBMGA011203-TA
Px001605	Msex2.09990	HMEL012289	DPOGS215736	BGIBMGA011202-TA
Px001606	Msex2.10287	HMEL012291	DPOGS215686	BGIBMGA011201-TA
Px001607	Msex2.10288	HMEL017458	DPOGS215744	BGIBMGA011199-TA
Px001610	Msex2.09439	HMEL017457	DPOGS215745	BGIBMGA011970-TA
Px001616	Msex2.10116	HMEL017453	DPOGS215649	BGIBMGA011929-TA
Px001623	Msex2.10117	HMEL017452	DPOGS215764	BGIBMGA012643-TA
Px001626	Msex2.10124	HMEL017450	DPOGS215648	BGIBMGA012912-TA
Px001627	Msex2.10663	HMEL017431	DPOGS215765	BGIBMGA012928-TA
Px001631	Msex2.10664	HMEL017430	DPOGS215630	BGIBMGA012929-TA
Px001652	Msex2.10549	HMEL017424	DPOGS215629	BGIBMGA013238-TA
Px001661	Msex2.10551	HMEL017421	DPOGS215787	BGIBMGA013528-TA
Px001669	Msex2.10552	HMEL016532	DPOGS207782	BGIBMGA013634-TA
Px001686	Msex2.10553	HMEL010471	DPOGS207783	BGIBMGA013864-TA
Px001752	Msex2.10314	HMEL017812	DPOGS207798	BGIBMGA014031-TA
Px001753	Msex2.10315	HMEL006346	DPOGS207800	BGIBMGA014097-TA
Px001754	Msex2.10316	HMEL015576	DPOGS207743	BGIBMGA014318-TA
Px001782	Msex2.10890	HMEL008396	DPOGS207744	BGIBMGA014497-TA
Px001788	Msex2.10891	HMEL008395	DPOGS207742	BGIBMGA014496-TA
Px001803	Msex2.10893	HMEL004208	DPOGS207842	BGIBMGA014494-TA
Px001832	Msex2.10645	HMEL007449	DPOGS207843	BGIBMGA014538-TA
Px001836	Msex2.10647	HMEL007448	DPOGS207845	BGIBMGA014585-TA
Px001837	Msex2.10651	HMEL007423	DPOGS207846	BGIBMGA014580-TA
Px001840	Msex2.10589	HMEL004408	DPOGS207705
Px001857	Msex2.10803	HMEL014387	DPOGS207704
Px001868	Msex2.10944	HMEL009986	DPOGS208753
Px001871	Msex2.10709	HMEL009833	DPOGS208754
Px001870	Msex2.11170	HMEL009832	DPOGS208758
Px001885	Msex2.11171	HMEL016312	DPOGS208759
Px001892	Msex2.11173	HMEL007499	DPOGS200105
Px001906	Msex2.11172	HMEL002339	DPOGS200106
Px001912	Msex2.11175	HMEL002411	DPOGS200111
Px001917	Msex2.11083	HMEL010543	DPOGS200112
Px001924	Msex2.10855	HMEL005552	DPOGS200119
Px001934	Msex2.10856	HMEL005006	DPOGS200120
Px001947	Msex2.11027	HMEL005045	DPOGS210910
Px001953	Msex2.11144	HMEL009566	DPOGS210909
Px001964	Msex2.10994	HMEL017086	DPOGS204270
Px001971	Msex2.10999	HMEL016000	DPOGS204269
Px002009	Msex2.11270	HMEL016002	DPOGS204262
Px002013	Msex2.11180	HMEL016014	DPOGS204260
Px002021	Msex2.11181	HMEL016018	DPOGS215255
Px002023	Msex2.11247	HMEL016030	DPOGS215254
Px002028	Msex2.11249	HMEL016033	DPOGS215241
Px002030	Msex2.10960	HMEL016269	DPOGS215282
Px002044	Msex2.10965	HMEL016260	DPOGS206626
Px002045	Msex2.10971	HMEL016259	DPOGS206625
Px002049	Msex2.10974	HMEL016257	DPOGS206680
Px002059	Msex2.10975	HMEL008249	DPOGS206615
Px002061	Msex2.11336	HMEL004568	DPOGS206614
Px002064	Msex2.11338	HMEL016047	DPOGS206681
Px002065	Msex2.11337	HMEL016051	DPOGS206683
Px002072	Msex2.11346	HMEL016052	DPOGS206684
Px002073	Msex2.11387	HMEL016055	DPOGS206694
Px002100	Msex2.11069	HMEL007218	DPOGS206695
Px002106	Msex2.11070	HMEL007213	DPOGS206593
Px002109	Msex2.11405	HMEL007205	DPOGS206701
Px002116	Msex2.11138	HMEL017900	DPOGS206592
Px002117	Msex2.11393	HMEL017904	DPOGS206702
Px002118	Msex2.11394	HMEL008913	DPOGS214615
Px002120	Msex2.11201	HMEL003722	DPOGS214616
Px002119	Msex2.11202	HMEL003721	DPOGS214609
Px002123	Msex2.11542	HMEL015051	DPOGS214608
Px002125	Msex2.11449	HMEL015044	DPOGS208625
Px002132	Msex2.11453	HMEL015045	DPOGS208626
Px002144	Msex2.11454	HMEL015041	DPOGS202031
Px002149	Msex2.11072	HMEL015040	DPOGS202030
Px002153	Msex2.11612	HMEL015039	DPOGS202027
Px002163	Msex2.11550	HMEL015038	DPOGS202010
Px002190	Msex2.11553	HMEL003727	DPOGS202072
Px002189	Msex2.11554	HMEL009434	DPOGS202073
Px002191	Msex2.11555	HMEL008283	DPOGS212035
Px002196	Msex2.11241	HMEL013716	DPOGS212034
Px002201	Msex2.11561	HMEL009763	DPOGS212017
Px002203	Msex2.11562	HMEL008893	DPOGS212016
Px002205	Msex2.11557	HMEL013992	DPOGS203553
Px002214	Msex2.11558	HMEL010859	DPOGS203552
Px002223	Msex2.11559	HMEL018091	DPOGS203514
Px002242	Msex2.11593	HMEL018090	DPOGS203513
Px002252	Msex2.11594	HMEL016165	DPOGS203558
Px002263	Msex2.11776	HMEL002464	DPOGS203559
Px002266	Msex2.11777	HMEL007335	DPOGS203561
Px002267	Msex2.11770	HMEL007336	DPOGS203563
Px002275	Msex2.11773	HMEL017287	DPOGS203562
Px002298	Msex2.11774	HMEL003220	DPOGS203564
Px002319	Msex2.11688	HMEL003222	DPOGS203494
Px002323	Msex2.11689	HMEL004890	DPOGS203493
Px002327	Msex2.11843	HMEL011879	DPOGS205516
Px002335	Msex2.11844	HMEL011880	DPOGS205517
Px002340	Msex2.11742	HMEL002185	DPOGS205533
Px002342	Msex2.11743	HMEL010585	DPOGS205534
Px002345	Msex2.11744	HMEL010587	DPOGS212951
Px002349	Msex2.11745	HMEL004350	DPOGS212950
Px002353	Msex2.11876	HMEL008409	DPOGS201969
Px002354	Msex2.11877	HMEL008998	DPOGS201970
Px002355	Msex2.11881	HMEL008993	DPOGS201972
Px002357	Msex2.11882	HMEL008982	DPOGS201971
Px002356	Msex2.11817	HMEL008977	DPOGS209165
Px002386	Msex2.11816	HMEL010436	DPOGS209164
Px002405	Msex2.11819	HMEL016513	DPOGS209163
Px002432	Msex2.11895	HMEL016520	DPOGS210455
Px002440	Msex2.11894	HMEL002536	DPOGS210456
Px002454	Msex2.11759	HMEL002538	DPOGS210466
Px002469	Msex2.11762	HMEL012829	DPOGS210465
Px002497	Msex2.11764	HMEL012830	DPOGS210467
Px002499	Msex2.11763	HMEL011876	DPOGS210468
Px002503	Msex2.11765	HMEL011867	DPOGS210469
Px002505	Msex2.11766	HMEL006755	DPOGS210417
Px002506	Msex2.12012	HMEL003884	DPOGS210416
Px002541	Msex2.12013	HMEL017105	DPOGS210415
Px002558	Msex2.12014	HMEL002927	DPOGS203608
Px002569	Msex2.11915	HMEL016795	DPOGS203596
Px002570	Msex2.11916	HMEL016785	DPOGS203594
Px002580	Msex2.11592	HMEL016783	DPOGS208535
Px002581	Msex2.11952	HMEL016778	DPOGS208534
Px002582	Msex2.11956	HMEL004095	DPOGS208536
Px002584	Msex2.11957	HMEL010602	DPOGS208551
Px002583	Msex2.12086	HMEL010603	DPOGS208490
Px002599	Msex2.12087	HMEL012826	DPOGS201153
Px002607	Msex2.12088	HMEL012827	DPOGS216051
Px002631	Msex2.12089	HMEL003214	DPOGS216050
Px002633	Msex2.12090	HMEL002654	DPOGS216040
Px002654	Msex2.12091	HMEL014668	DPOGS216067
Px002666	Msex2.11799	HMEL014679	DPOGS214405
Px002669	Msex2.11708	HMEL015769	DPOGS214406
Px002671	Msex2.11692	HMEL005986	DPOGS214407
Px002674	Msex2.12136	HMEL017668	DPOGS214404
Px002679	Msex2.11828	HMEL003996	DPOGS214416
Px002681	Msex2.11981	HMEL003997	DPOGS214417
Px002687	Msex2.11835	HMEL005651	DPOGS214397
Px002694	Msex2.11838	HMEL007979	DPOGS214396
Px002695	Msex2.11998	HMEL008649	DPOGS200876
Px002701	Msex2.12003	HMEL007171	DPOGS200877
Px002707	Msex2.12110	HMEL014663	DPOGS207565
Px002708	Msex2.12164	HMEL010261	DPOGS207564
Px002718	Msex2.12165	HMEL010276	DPOGS200623
Px002720	Msex2.12168	HMEL010815	DPOGS200624
Px002721	Msex2.12153	HMEL003407	DPOGS200632
Px002722	Msex2.12154	HMEL003406	DPOGS200633
Px002725	Msex2.12159	HMEL016076	DPOGS200638
Px002735	Msex2.12306	HMEL016073	DPOGS200639
Px002754	Msex2.12063	HMEL004925	DPOGS200642
Px002776	Msex2.12387	HMEL004927	DPOGS200587
Px002799	Msex2.12104	HMEL004930	DPOGS200586
Px002809	Msex2.12397	HMEL014415	DPOGS212262
Px002814	Msex2.12398	HMEL014432	DPOGS212263
Px002859	Msex2.12399	HMEL014442	DPOGS212295
Px002862	Msex2.12400	HMEL022595	DPOGS212251
Px002864	Msex2.12431	HMEL007657	DPOGS212296
Px002866	Msex2.12432	HMEL016062	DPOGS212250
Px002865	Msex2.12410	HMEL008504	DPOGS208256
Px002869	Msex2.12412	HMEL008498	DPOGS208255
Px002870	Msex2.12413	HMEL008494	DPOGS208253
Px002871	Msex2.12416	HMEL009345	DPOGS208252
Px002898	Msex2.12417	HMEL015875	DPOGS208244
Px002911	Msex2.12391	HMEL013748	DPOGS208243
Px002916	Msex2.12392	HMEL013754	DPOGS208222
Px002917	Msex2.12067	HMEL013762	DPOGS208221
Px002918	Msex2.12211	HMEL006768	DPOGS216194
Px002929	Msex2.12460	HMEL006769	DPOGS216193
Px002936	Msex2.12463	HMEL013841	DPOGS216186
Px002938	Msex2.12313	HMEL013843	DPOGS216184
Px002942	Msex2.12603	HMEL013842	DPOGS216206
Px002944	Msex2.12645	HMEL013848	DPOGS216183
Px002950	Msex2.12699	HMEL008910	DPOGS206342
Px002972	Msex2.12667	HMEL008911	DPOGS206341
Px002975	Msex2.15538	HMEL011315	DPOGS211568
Px002978	Msex2.15539	HMEL005417	DPOGS211567
Px002980	Msex2.12522	HMEL005682	DPOGS202426
Px002999	Msex2.12514	HMEL005476	DPOGS212875
Px003020	Msex2.12590	HMEL005475	DPOGS212876
Px003022	Msex2.12616	HMEL013685	DPOGS215396
Px003024	Msex2.12620	HMEL006311	DPOGS215397
Px003033	Msex2.12621	HMEL003665	DPOGS215399
Px003040	Msex2.12454	HMEL002404	DPOGS215398
Px003047	Msex2.12457	HMEL010488	DPOGS215384
Px003049	Msex2.12458	HMEL016297	DPOGS215408
Px003058	Msex2.12693	HMEL016298	DPOGS215383
Px003068	Msex2.12674	HMEL007367	DPOGS215409
Px003083	Msex2.12675	HMEL002183	DPOGS215428
Px003092	Msex2.15540	HMEL013491	DPOGS205890
Px003098	Msex2.12830	HMEL004539	DPOGS205889
Px003099	Msex2.12832	HMEL005326	DPOGS205888
Px003100	Msex2.12925	HMEL005323	DPOGS214853
Px003103	Msex2.12625	HMEL004137	DPOGS214852
Px003104	Msex2.12628	HMEL008217	DPOGS214851
Px003139	Msex2.12954	HMEL015737	DPOGS201705
Px003150	Msex2.12955	HMEL013711	DPOGS201706
Px003153	Msex2.12956	HMEL015350	DPOGS215585
Px003157	Msex2.12957	HMEL016046	DPOGS215586
Px003162	Msex2.12958	HMEL004946	DPOGS215587
Px003181	Msex2.12959	HMEL008365	DPOGS213477
Px003192	Msex2.12505	HMEL008364	DPOGS213478
Px003194	Msex2.12506	HMEL016937	DPOGS213490
Px003198	Msex2.12854	HMEL009899	DPOGS213491
Px003201	Msex2.12855	HMEL017965	DPOGS213494
Px003202	Msex2.12511	HMEL017966	DPOGS213495
Px003207	Msex2.12728	HMEL016478	DPOGS213459
Px003208	Msex2.12908	HMEL002463	DPOGS213458
Px003209	Msex2.12949	HMEL005291	DPOGS207863
Px003217	Msex2.12741	HMEL007984	DPOGS207864
Px003220	Msex2.12859	HMEL009906	DPOGS201683
Px003222	Msex2.12860	HMEL005090	DPOGS202370
Px003223	Msex2.12861	HMEL004120	DPOGS202371
Px003225	Msex2.12862	HMEL007579	DPOGS202383
Px003230	Msex2.12863	HMEL017416	DPOGS202384
Px003236	Msex2.12864	HMEL004842	DPOGS209722
Px003244	Msex2.12865	HMEL008192	DPOGS209721
Px003267	Msex2.12731	HMEL010123	DPOGS209729
Px003275	Msex2.12962	HMEL006092	DPOGS209730
Px003278	Msex2.12963	HMEL006101	DPOGS206568
Px003286	Msex2.12964	HMEL005271	DPOGS206567
Px003302	Msex2.12965	HMEL005266	DPOGS206582
Px003311	Msex2.13096	HMEL015015	DPOGS206583
Px003313	Msex2.12512	HMEL015019	DPOGS206556
Px003312	Msex2.12713	HMEL015018	DPOGS206555
Px003318	Msex2.12951	HMEL007016	DPOGS213350
Px003319	Msex2.13024	HMEL013082	DPOGS213349
Px003323	Msex2.12883	HMEL013083	DPOGS211417
Px003324	Msex2.13149	HMEL014336	DPOGS211418
Px003327	Msex2.13154	HMEL018061	DPOGS211425
Px003336	Msex2.13074	HMEL003707	DPOGS211426
Px003397	Msex2.13099	HMEL004879	DPOGS202078
Px003398	Msex2.13100	HMEL013541	DPOGS202077
Px003408	Msex2.13103	HMEL009503	DPOGS202076
Px003411	Msex2.13104	HMEL014630	DPOGS209824
Px003412	Msex2.12972	HMEL014634	DPOGS209825
Px003421	Msex2.13282	HMEL014638	DPOGS209830
Px003423	Msex2.13160	HMEL014449	DPOGS209831
Px003425	Msex2.13174	HMEL015707	DPOGS209849
Px003431	Msex2.13173	HMEL015708	DPOGS200524
Px003434	Msex2.13175	HMEL015711	DPOGS215328
Px003436	Msex2.13178	HMEL008869	DPOGS215329
Px003439	Msex2.12917	HMEL010771	DPOGS200396
Px003440	Msex2.12920	HMEL010772	DPOGS200395
Px003449	Msex2.12921	HMEL014970	DPOGS214492
Px003451	Msex2.13303	HMEL014968	DPOGS214482
Px003455	Msex2.13304	HMEL006915	DPOGS214493
Px003457	Msex2.13305	HMEL003878	DPOGS214481
Px003472	Msex2.13306	HMEL009673	DPOGS214495
Px003499	Msex2.13307	HMEL011592	DPOGS214496
Px003500	Msex2.13135	HMEL006966	DPOGS214472
Px003531	Msex2.12943	HMEL013618	DPOGS214471
Px003544	Msex2.12944	HMEL013623	DPOGS204980
Px003545	Msex2.13127	HMEL013630	DPOGS204981
Px003547	Msex2.13293	HMEL003540	DPOGS213252
Px003555	Msex2.13308	HMEL017358	DPOGS213253
Px003557	Msex2.13309	HMEL007371	DPOGS211315
Px003581	Msex2.13310	HMEL007372	DPOGS211314
Px003592	Msex2.13336	HMEL003127	DPOGS211313
Px003602	Msex2.13338	HMEL011101	DPOGS211312
Px003609	Msex2.13337	HMEL011105	DPOGS209516
Px003622	Msex2.13339	HMEL011112	DPOGS209488
Px003626	Msex2.13340	HMEL004237	DPOGS209518
Px003642	Msex2.13342	HMEL004235	DPOGS209487
Px003652	Msex2.13219	HMEL004234	DPOGS209517
Px003653	Msex2.13359	HMEL004009	DPOGS215539
Px003654	Msex2.13260	HMEL017158	DPOGS202490
Px003655	Msex2.13261	HMEL017156	DPOGS201100
Px003673	Msex2.13262	HMEL007026	DPOGS204015
Px003695	Msex2.13442	HMEL006076	DPOGS204052
Px003702	Msex2.13441	HMEL004377	DPOGS204014
Px003710	Msex2.13444	HMEL004366	DPOGS204053
Px003733	Msex2.13379	HMEL011843	DPOGS204054
Px003748	Msex2.13380	HMEL011838	DPOGS204055
Px003750	Msex2.13364	HMEL011839	DPOGS215105
Px003775	Msex2.13343	HMEL003280	DPOGS215112
Px003796	Msex2.13201	HMEL006891	DPOGS215113
Px003795	Msex2.13202	HMEL015369	DPOGS215103
Px003798	Msex2.13191	HMEL015378	DPOGS215115
Px003799	Msex2.13455	HMEL015384	DPOGS215116
Px003800	Msex2.13373	HMEL015387	DPOGS215095
Px003804	Msex2.13374	HMEL015389	DPOGS202606
Px003803	Msex2.13376	HMEL015392	DPOGS213882
Px003814	Msex2.13377	HMEL015394	DPOGS213862
Px003825	Msex2.13257	HMEL003227	DPOGS215209
Px003842	Msex2.13258	HMEL003228	DPOGS215210
Px003845	Msex2.13259	HMEL003226	DPOGS215218
Px003857	Msex2.13426	HMEL018080	DPOGS215192
Px003939	Msex2.13427	HMEL014877	DPOGS215219
Px003951	Msex2.13429	HMEL003852	DPOGS215190
Px003954	Msex2.13430	HMEL003851	DPOGS215189
Px003964	Msex2.13232	HMEL003847	DPOGS215188
Px003967	Msex2.13538	HMEL003846	DPOGS200998
Px003981	Msex2.13539	HMEL012177	DPOGS200997
Px003982	Msex2.13204	HMEL012176	DPOGS209991
Px003991	Msex2.13398	HMEL012175	DPOGS202229
Px003993	Msex2.13625	HMEL012174	DPOGS202230
Px003997	Msex2.13573	HMEL012172	DPOGS202129
Px004010	Msex2.13562	HMEL012170	DPOGS202130
Px004040	Msex2.13457	HMEL012168	DPOGS211666
Px004041	Msex2.13545	HMEL005988	DPOGS211672
Px004058	Msex2.13732	HMEL010899	DPOGS211673
Px004074	Msex2.13733	HMEL010481	DPOGS201593
Px004089	Msex2.13464	HMEL010480	DPOGS201612
Px004091	Msex2.13662	HMEL010478	DPOGS201613
Px004109	Msex2.13664	HMEL010479	DPOGS214920
Px004110	Msex2.13663	HMEL010477	DPOGS214921
Px004112	Msex2.13666	HMEL009632	DPOGS216176
Px004143	Msex2.13665	HMEL022548	DPOGS216177
Px004150	Msex2.15544	HMEL014144	DPOGS209532
Px004149	Msex2.13658	HMEL014123	DPOGS209531
Px004171	Msex2.13667	HMEL014105	DPOGS211551
Px004216	Msex2.13745	HMEL008526	DPOGS211552
Px004233	Msex2.13746	HMEL016355	DPOGS211558
Px004239	Msex2.13749	HMEL016356	DPOGS211559
Px004259	Msex2.13491	HMEL005953	DPOGS211560
Px004261	Msex2.13686	HMEL005956	DPOGS211562
Px004288	Msex2.13476	HMEL005957	DPOGS202171
Px004289	Msex2.13475	HMEL005958	DPOGS202172
Px004290	Msex2.13655	HMEL005959	DPOGS202174
Px004291	Msex2.13735	HMEL005960	DPOGS202153
Px004292	Msex2.13750	HMEL005961	DPOGS202175
Px004293	Msex2.13690	HMEL012514	DPOGS202152
Px004296	Msex2.13689	HMEL006928	DPOGS205970
Px004301	Msex2.13595	HMEL003495	DPOGS210604
Px004304	Msex2.13597	HMEL003036	DPOGS210603
Px004305	Msex2.13682	HMEL003034	DPOGS210625
Px004307	Msex2.13794	HMEL003033	DPOGS210626
Px004334	Msex2.13796	HMEL006717	DPOGS210634
Px004337	Msex2.13797	HMEL006106	DPOGS210633
Px004338	Msex2.13798	HMEL007311	DPOGS210576
Px004384	Msex2.13547	HMEL007312	DPOGS210575
Px004386	Msex2.13738	HMEL007310	DPOGS200237
Px004405	Msex2.13891	HMEL007309	DPOGS200236
Px004407	Msex2.13892	HMEL003717	DPOGS204657
Px004408	Msex2.13791	HMEL003714	DPOGS204656
Px004409	Msex2.15545	HMEL015915	DPOGS214053
Px004410	Msex2.15546	HMEL015941	DPOGS214052
Px004411	Msex2.13845	HMEL015942	DPOGS201329
Px004440	Msex2.13860	HMEL015945	DPOGS201330
Px004446	Msex2.13751	HMEL015946	DPOGS201331
Px004448	Msex2.13900	HMEL015956	DPOGS201336
Px004449	Msex2.13936	HMEL015974	DPOGS201337
Px004465	Msex2.13938	HMEL015503	DPOGS201342
Px004467	Msex2.13696	HMEL015502	DPOGS201343
Px004469	Msex2.13979	HMEL015495	DPOGS201344
Px004477	Msex2.13883	HMEL015486	DPOGS208220
Px004498	Msex2.13830	HMEL009087	DPOGS216126
Px004500	Msex2.13831	HMEL009057	DPOGS216125
Px004503	Msex2.13716	HMEL009047	DPOGS216100
Px004505	Msex2.13717	HMEL006984	DPOGS216131
Px004506	Msex2.13932	HMEL006983	DPOGS216132
Px004509	Msex2.13906	HMEL006980	DPOGS213827
Px004510	Msex2.13920	HMEL009198	DPOGS213826
Px004525	Msex2.13921	HMEL009196	DPOGS201080
Px004527	Msex2.13776	HMEL009176	DPOGS201079
Px004536	Msex2.13778	HMEL009166	DPOGS201069
Px004537	Msex2.13807	HMEL010256	DPOGS201070
Px004538	Msex2.13808	HMEL003092	DPOGS210487
Px004540	Msex2.14095	HMEL002780	DPOGS207353
Px004543	Msex2.14034	HMEL002781	DPOGS207352
Px004566	Msex2.14035	HMEL010857	DPOGS207354
Px004567	Msex2.14065	HMEL011993	DPOGS206551
Px004576	Msex2.13971	HMEL011994	DPOGS206552
Px004584	Msex2.14071	HMEL011996	DPOGS201867
Px004586	Msex2.13960	HMEL012000	DPOGS201868
Px004587	Msex2.14032	HMEL012003	DPOGS201869
Px004596	Msex2.14033	HMEL012006	DPOGS201878
Px004599	Msex2.14110	HMEL012007	DPOGS201851
Px004604	Msex2.14111	HMEL004521	DPOGS201850
Px004609	Msex2.14112	HMEL004523	DPOGS201879
Px004611	Msex2.14079	HMEL004526	DPOGS201849
Px004610	Msex2.14114	HMEL004527	DPOGS201848
Px004617	Msex2.14185	HMEL004531	DPOGS201828
Px004620	Msex2.14181	HMEL007422	DPOGS201827
Px004629	Msex2.14148	HMEL003692	DPOGS202139
Px004631	Msex2.13983	HMEL010886	DPOGS202949
Px004639	Msex2.14187	HMEL007317	DPOGS202948
Px004638	Msex2.14211	HMEL002259	DPOGS210226
Px004640	Msex2.14085	HMEL002260	DPOGS210225
Px004648	Msex2.14086	HMEL015205	DPOGS210224
Px004665	Msex2.14108	HMEL015224	DPOGS210223
Px004672	Msex2.14257	HMEL015229	DPOGS210248
Px004685	Msex2.14209	HMEL015251	DPOGS210247
Px004712	Msex2.14271	HMEL015253	DPOGS210251
Px004713	Msex2.14240	HMEL015288	DPOGS210252
Px004716	Msex2.14189	HMEL003325	DPOGS212664
Px004723	Msex2.14206	HMEL003319	DPOGS212663
Px004726	Msex2.14292	HMEL015150	DPOGS212675
Px004727	Msex2.14286	HMEL004314	DPOGS212676
Px004728	Msex2.14242	HMEL004313	DPOGS204076
Px004733	Msex2.14250	HMEL004308	DPOGS204075
Px004745	Msex2.14339	HMEL011732	DPOGS201570
Px004769	Msex2.14274	HMEL011760	DPOGS201571
Px004770	Msex2.14385	HMEL003335	DPOGS204513
Px004771	Msex2.14386	HMEL006249	DPOGS204512
Px004772	Msex2.14347	HMEL006273	DPOGS204511
Px004778	Msex2.14371	HMEL015682	DPOGS208173
Px004791	Msex2.14354	HMEL015687	DPOGS208172
Px004795	Msex2.14402	HMEL015691	DPOGS209001
Px004800	Msex2.14373	HMEL015697	DPOGS209000
Px004804	Msex2.14374	HMEL015698	DPOGS206243
Px004807	Msex2.14326	HMEL014690	DPOGS213769
Px004808	Msex2.14384	HMEL011864	DPOGS213742
Px004811	Msex2.14378	HMEL002840	DPOGS206248
Px004822	Msex2.14377	HMEL007814	DPOGS206249
Px004831	Msex2.14353	HMEL003833	DPOGS210257
Px004832	Msex2.14321	HMEL003829	DPOGS204787
Px004833	Msex2.14320	HMEL005718	DPOGS204786
Px004834	Msex2.14396	HMEL009776	DPOGS213913
Px004843	Msex2.14387	HMEL009777	DPOGS213914
Px004846	Msex2.14453	HMEL007188	DPOGS213918
Px004857	Msex2.14416	HMEL006518	DPOGS213909
Px004870	Msex2.14432	HMEL006521	DPOGS213920
Px004871	Msex2.15549	HMEL006524	DPOGS213907
Px004874	Msex2.14364	HMEL006526	DPOGS213901
Px004878	Msex2.14383	HMEL013585	DPOGS213900
Px004884	Msex2.14439	HMEL010331	DPOGS213668
Px004890	Msex2.14458	HMEL015085	DPOGS213667
Px004891	Msex2.14397	HMEL015086	DPOGS212502
Px004905	Msex2.14494	HMEL015090	DPOGS212503
Px004906	Msex2.14495	HMEL015098	DPOGS212504
Px004907	Msex2.14392	HMEL012823	DPOGS212505
Px004909	Msex2.14516	HMEL012822	DPOGS212519
Px004911	Msex2.14423	HMEL012821	DPOGS212520
Px004913	Msex2.14478	HMEL012820	DPOGS212465
Px004914	Msex2.14519	HMEL015442	DPOGS212464
Px004928	Msex2.14488	HMEL015427	DPOGS212463
Px004958	Msex2.14527	HMEL015409	DPOGS213948
Px004959	Msex2.14534	HMEL015407	DPOGS213950
Px004960	Msex2.14543	HMEL015406	DPOGS204748
Px004963	Msex2.14552	HMEL015403	DPOGS204747
Px004964	Msex2.14567	HMEL015400	DPOGS202414
Px004968	Msex2.14584	HMEL015398	DPOGS202415
Px004987	Msex2.14515	HMEL008280	DPOGS202398
Px004988	Msex2.14607	HMEL004326	DPOGS202397
Px005008	Msex2.14624	HMEL011858	DPOGS200421
Px005030	Msex2.14636	HMEL010012	DPOGS200420
Px005029	Msex2.14643	HMEL010015	DPOGS214039
Px005036	Msex2.14615	HMEL010018	DPOGS214040
Px005035	Msex2.14694	HMEL010019	DPOGS214041
Px005040	Msex2.14700	HMEL013918	DPOGS214042
Px005046	Msex2.14531	HMEL006163	DPOGS208414
Px005049	Msex2.14709	HMEL006162	DPOGS208415
Px005050	Msex2.14716	HMEL010774	DPOGS205963
Px005064	Msex2.14717	HMEL017979	DPOGS205964
Px005066	Msex2.14718	HMEL017971	DPOGS201948
Px005090	Msex2.14719	HMEL017968	DPOGS212624
Px005091	Msex2.14727	HMEL005972	DPOGS212626
Px005099	Msex2.14743	HMEL010999	DPOGS212628
Px005101	Msex2.14747	HMEL016837	DPOGS212629
Px005118	Msex2.14777	HMEL013193	DPOGS212635
Px005151	Msex2.14844	HMEL016569	DPOGS212636
Px005172	Msex2.14889	HMEL016562	DPOGS207612
Px005176	Msex2.14937	HMEL016545	DPOGS205715
Px005183	Msex2.14938	HMEL016543	DPOGS205716
Px005194	Msex2.14994	HMEL014467	DPOGS205722
Px005209	Msex2.15024	HMEL014478	DPOGS205723
Px005255	Msex2.15117	HMEL005759	DPOGS205682
Px005281	Msex2.15216	HMEL008581	DPOGS205998
Px005286		HMEL008576	DPOGS205764
Px005285		HMEL015906	DPOGS205765
Px005298		HMEL017699	DPOGS215004
Px005299		HMEL004944	DPOGS215005
Px005310		HMEL004943	DPOGS214996
Px005314		HMEL004743	DPOGS214994
Px005325		HMEL018013	DPOGS214991
Px005331		HMEL017114	DPOGS214990
Px005339		HMEL008233	DPOGS214982
Px005355		HMEL008232	DPOGS214981
Px005387		HMEL008231	DPOGS212442
Px005389		HMEL010270	DPOGS212443
Px005394		HMEL010267	DPOGS212444
Px005395		HMEL012590	DPOGS212445
Px005397		HMEL002723	DPOGS212450
Px005399		HMEL002729	DPOGS212451
Px005401		HMEL002730	DPOGS202972
Px005416		HMEL002551	DPOGS202973
Px005417		HMEL003637	DPOGS202966
Px005429		HMEL011893	DPOGS202965
Px005432		HMEL003484	DPOGS201191
Px005451		HMEL012716	DPOGS201192
Px005467		HMEL012715	DPOGS201194
Px005466		HMEL012709	DPOGS201195
Px005468		HMEL012697	DPOGS201176
Px005469		HMEL012679	DPOGS201175
Px005471		HMEL012678	DPOGS212238
Px005510		HMEL012671	DPOGS213267
Px005524		HMEL017581	DPOGS205221
Px005571		HMEL015318	DPOGS205222
Px005593		HMEL015317	DPOGS205223
Px005615		HMEL008417	DPOGS205228
Px005618		HMEL008420	DPOGS214565
Px005634		HMEL008436	DPOGS214546
Px005658		HMEL013038	DPOGS214566
Px005662		HMEL005699	DPOGS214545
Px005665		HMEL005702	DPOGS207383
Px005688		HMEL003532	DPOGS207384
Px005702		HMEL012333	DPOGS209104
Px005705		HMEL012331	DPOGS209103
Px005709		HMEL007299	DPOGS201733
Px005710		HMEL004720	DPOGS201734
Px005711		HMEL014694	DPOGS201717
Px005712		HMEL006605	DPOGS201716
Px005713		HMEL006606	DPOGS201715
Px005714		HMEL006612	DPOGS202716
Px005715		HMEL003187	DPOGS202717
Px005716		HMEL017850	DPOGS202722
Px005718		HMEL016711	DPOGS212457
Px005737		HMEL011671	DPOGS212456
Px005740		HMEL007583	DPOGS200701
Px005742		HMEL017999	DPOGS200700
Px005743		HMEL008094	DPOGS213735
Px005744		HMEL007841	DPOGS214936
Px005756		HMEL007738	DPOGS208634
Px005757		HMEL011808	DPOGS210191
Px005758		HMEL014328	DPOGS210190
Px005760		HMEL002423	DPOGS212913
Px005776		HMEL006684	DPOGS212911
Px005797		HMEL017303	DPOGS214517
Px005802		HMEL017802	DPOGS214518
Px005809		HMEL006105	DPOGS205024
Px005812		HMEL015347	DPOGS205025
Px005814		HMEL017698	DPOGS206273
Px005824		HMEL009733	DPOGS206272
Px005939		HMEL009103	DPOGS206287
Px005940		HMEL008633	DPOGS206268
Px005948		HMEL014973	DPOGS206288
Px005953		HMEL007267	DPOGS206267
Px005976		HMEL007268	DPOGS206263
Px005977		HMEL006516	DPOGS206262
Px005978		HMEL008553	DPOGS206293
Px005998		HMEL017297	DPOGS206294
Px005999		HMEL004104	DPOGS210400
Px006016		HMEL017505	DPOGS210401
Px006019		HMEL017509	DPOGS205338
Px006017		HMEL017510	DPOGS203075
Px006018		HMEL010140	DPOGS205347
Px006040		HMEL010141	DPOGS205346
Px006100		HMEL002100	DPOGS205358
Px006102		HMEL008022	DPOGS204539
Px006111		HMEL015897	DPOGS204538
Px006112		HMEL015893	DPOGS204548
Px006113		HMEL017003	DPOGS204549
Px006114		HMEL006422	DPOGS204537
Px006123		HMEL016706	DPOGS204536
Px006124		HMEL005967	DPOGS204551
Px006131		HMEL002074	DPOGS204534
Px006155		HMEL008482	DPOGS204535
Px006158		HMEL010531	DPOGS204531
Px006163		HMEL008062	DPOGS204553
Px006166		HMEL004464	DPOGS204554
Px006168		HMEL014716	DPOGS204530
Px006170		HMEL014717	DPOGS204529
Px006176		HMEL013419	DPOGS204528
Px006178		HMEL012584	DPOGS204555
Px006179		HMEL012583	DPOGS201043
Px006181		HMEL012585	DPOGS201044
Px006189		HMEL016540	DPOGS200577
Px006190		HMEL012215	DPOGS200578
Px006192		HMEL004785	DPOGS210301
Px006194		HMEL010464	DPOGS210300
Px006205		HMEL010465	DPOGS204884
Px006221		HMEL007469	DPOGS204874
Px006233		HMEL003130	DPOGS204871
Px006249		HMEL008449	DPOGS204872
Px006300		HMEL008453	DPOGS215940
Px006320		HMEL004683	DPOGS209697
Px006335		HMEL015444	DPOGS209698
Px006348		HMEL004859	DPOGS210767
Px006365		HMEL017683	DPOGS210766
Px006374		HMEL017675	DPOGS210771
Px006375		HMEL017674	DPOGS210772
Px006376		HMEL007393	DPOGS210764
Px006389		HMEL011331	DPOGS214009
Px006391		HMEL010558	DPOGS206742
Px006392		HMEL010562	DPOGS206741
Px006393		HMEL010569	DPOGS206739
Px006405		HMEL010573	DPOGS206738
Px006406		HMEL010574	DPOGS212066
Px006407		HMEL006677	DPOGS212064
Px006408		HMEL006315	DPOGS212065
Px006422		HMEL008013	DPOGS212063
Px006437		HMEL014251	DPOGS212076
Px006454		HMEL014250	DPOGS212077
Px006467		HMEL015912	DPOGS212061
Px006468		HMEL011449	DPOGS212060
Px006469		HMEL011447	DPOGS212081
Px006471		HMEL005453	DPOGS200772
Px006483		HMEL004659	DPOGS200773
Px006492		HMEL016289	DPOGS214656
Px006503		HMEL017654	DPOGS214655
Px006504		HMEL007086	DPOGS211633
Px006506		HMEL007088	DPOGS211632
Px006514		HMEL013980	DPOGS211655
Px006518		HMEL014215	DPOGS211630
Px006525		HMEL017309	DPOGS211629
Px006527		HMEL005514	DPOGS211659
Px006529		HMEL004159	DPOGS210011
Px006531		HMEL011944	DPOGS210012
Px006532		HMEL011055	DPOGS205437
Px006541		HMEL009795	DPOGS205438
Px006561		HMEL002449	DPOGS205436
Px006562		HMEL005984	DPOGS205435
Px006563		HMEL011261	DPOGS206226
Px006564		HMEL011265	DPOGS206227
Px006572		HMEL010051	DPOGS206228
Px006575		HMEL010052	DPOGS206229
Px006583		HMEL016618	DPOGS206230
Px006584		HMEL013586	DPOGS206233
Px006589		HMEL016723	DPOGS206234
Px006611		HMEL016725	DPOGS209341
Px006612		HMEL014322	DPOGS209342
Px006628		HMEL017318	DPOGS200027
Px006629		HMEL002943	DPOGS200026
Px006630		HMEL002626	DPOGS205875
Px006635		HMEL009450	DPOGS204910
Px006636		HMEL009451	DPOGS204909
Px006643		HMEL014340	DPOGS204908
Px006644		HMEL012767	DPOGS204907
Px006646		HMEL004558	DPOGS204920
Px006655		HMEL006127	DPOGS213327
Px006665		HMEL014150	DPOGS213326
Px006666		HMEL010443	DPOGS213328
Px006672		HMEL010448	DPOGS213319
Px006680		HMEL005577	DPOGS213318
Px006681		HMEL012367	DPOGS206197
Px006683		HMEL010763	DPOGS206198
Px006685		HMEL002420	DPOGS206199
Px006709		HMEL002851	DPOGS215155
Px006721		HMEL013740	DPOGS215353
Px006745		HMEL013768	DPOGS215352
Px006749		HMEL016244	DPOGS210169
Px006750		HMEL014015	DPOGS211513
Px006753		HMEL014014	DPOGS211512
Px006757		HMEL014020	DPOGS211510
Px006764		HMEL014306	DPOGS211509
Px006765		HMEL002830	DPOGS211521
Px006766		HMEL002831	DPOGS211523
Px006783		HMEL002832	DPOGS202566
Px006801		HMEL012187	DPOGS202565
Px006806		HMEL012184	DPOGS202581
Px006837		HMEL002347	DPOGS202580
Px006840		HMEL010591	DPOGS202582
Px006843		HMEL009400	DPOGS216214
Px006844		HMEL009399	DPOGS216213
Px006880		HMEL009390	DPOGS216216
Px006884		HMEL009388	DPOGS211989
Px006899		HMEL009387	DPOGS211984
Px006900		HMEL009386	DPOGS200785
Px006912		HMEL017469	DPOGS200786
Px006914		HMEL012655	DPOGS200777
Px006921		HMEL012652	DPOGS200776
Px006927		HMEL012651	DPOGS200775
Px006931		HMEL004212	DPOGS200774
Px006955		HMEL010209	DPOGS211700
Px006954		HMEL002769	DPOGS211701
Px006963		HMEL004852	DPOGS211695
Px006968		HMEL014076	DPOGS211691
Px006970		HMEL007764	DPOGS211689
Px006986		HMEL008827	DPOGS214827
Px006990		HMEL008829	DPOGS214826
Px006993		HMEL008832	DPOGS200674
Px006995		HMEL008834	DPOGS200672
Px006996		HMEL003075	DPOGS201959
Px006997		HMEL011009	DPOGS201958
Px006998		HMEL003923	DPOGS210776
Px007000		HMEL012026	DPOGS210777
Px007001		HMEL012024	DPOGS208424
Px007002		HMEL011154	DPOGS208425
Px007036		HMEL011148	DPOGS203092
Px007057		HMEL011132	DPOGS203091
Px007118		HMEL006407	DPOGS210181
Px007119		HMEL017113	DPOGS210182
Px007120		HMEL010255	DPOGS208091
Px007126		HMEL010253	DPOGS203872
Px007129		HMEL010252	DPOGS210645
Px007128		HMEL004405	DPOGS210644
Px007131		HMEL004398	DPOGS203878
Px007135		HMEL002806	DPOGS203877
Px007136		HMEL002808	DPOGS211759
Px007138		HMEL003655	DPOGS211760
Px007140		HMEL008236	DPOGS211761
Px007141		HMEL017530	DPOGS206208
Px007145		HMEL017531	DPOGS205403
Px007155		HMEL017539	DPOGS205402
Px007166		HMEL011716	DPOGS205401
Px007167		HMEL011717	DPOGS205409
Px007168		HMEL017819	DPOGS205410
Px007169		HMEL009875	DPOGS203469
Px007178		HMEL011798	DPOGS203468
Px007188		HMEL011799	DPOGS211267
Px007190		HMEL016465	DPOGS211266
Px007191		HMEL016037	DPOGS213985
Px007215		HMEL016038	DPOGS206176
Px007225		HMEL017703	DPOGS215134
Px007226		HMEL017701	DPOGS215133
Px007227		HMEL009705	DPOGS215146
Px007228		HMEL014319	DPOGS213288
Px007231		HMEL005978	DPOGS213289
Px007233		HMEL005980	DPOGS213290
Px007288		HMEL005981	DPOGS213292
Px007305		HMEL005982	DPOGS213658
Px007309		HMEL005983	DPOGS213659
Px007308		HMEL014316	DPOGS214457
Px007311		HMEL008287	DPOGS214458
Px007323		HMEL013019	DPOGS205019
Px007324		HMEL013023	DPOGS205018
Px007369		HMEL013026	DPOGS200886
Px007387		HMEL013027	DPOGS200887
Px007402		HMEL008954	DPOGS209428
Px007414		HMEL008953	DPOGS200511
Px007419		HMEL002766	DPOGS200512
Px007423		HMEL003099	DPOGS200513
Px007426		HMEL003805	DPOGS200514
Px007429		HMEL017108	DPOGS200504
Px007459		HMEL006216	DPOGS200503
Px007491		HMEL006215	DPOGS207319
Px007494		HMEL007111	DPOGS204649
Px007498		HMEL004169	DPOGS204646
Px007499		HMEL016703	DPOGS204650
Px007509		HMEL016672	DPOGS204645
Px007515		HMEL016671	DPOGS215520
Px007524		HMEL016668	DPOGS215525
Px007527		HMEL016660	DPOGS215519
Px007528		HMEL004141	DPOGS215518
Px007529		HMEL005236	DPOGS215526
Px007532		HMEL004679	DPOGS209238
Px007536		HMEL004819	DPOGS209237
Px007555		HMEL004817	DPOGS207909
Px007556		HMEL009798	DPOGS207908
Px007573		HMEL017776	DPOGS207912
Px007588		HMEL010082	DPOGS213295
Px007591		HMEL016277	DPOGS209115
Px007594		HMEL007666	DPOGS209114
Px007596		HMEL007665	DPOGS209118
Px007614		HMEL005338	DPOGS209117
Px007615		HMEL011722	DPOGS213408
Px007616		HMEL002624	DPOGS213967
Px007617		HMEL010519	DPOGS209126
Px007620		HMEL009123	DPOGS209127
Px007621		HMEL013566	DPOGS209125
Px007629		HMEL013567	DPOGS207688
Px007630		HMEL006402	DPOGS207687
Px007633		HMEL010710	DPOGS214686
Px007636		HMEL009591	DPOGS206201
Px007648		HMEL006962	DPOGS206202
Px007651		HMEL002938	DPOGS206203
Px007670		HMEL009965	DPOGS211994
Px007680		HMEL011583	DPOGS201627
Px007690		HMEL010459	DPOGS208849
Px007691		HMEL002768	DPOGS208848
Px007701		HMEL017181	DPOGS216081
Px007710		HMEL010168	DPOGS216082
Px007712		HMEL010158	DPOGS215162
Px007729		HMEL010145	DPOGS214017
Px007731		HMEL010144	DPOGS202871
Px007734		HMEL008130	DPOGS210296
Px007737		HMEL010960	DPOGS200761
Px007736		HMEL007795	DPOGS205360
Px007745		HMEL014236	DPOGS205362
Px007749		HMEL014223	DPOGS205363
Px007751		HMEL013463	DPOGS205364
Px007752		HMEL009998	DPOGS211737
Px007754		HMEL003924	DPOGS211735
Px007769		HMEL013550	DPOGS213334
Px007771		HMEL002047	DPOGS213713
Px007770		HMEL003291	DPOGS209690
Px007773		HMEL003290	DPOGS212887
Px007786		HMEL005051	DPOGS207544
Px007791		HMEL005053	DPOGS213727
Px007837		HMEL005055	DPOGS201630
Px007839		HMEL005058	DPOGS214971
Px007841		HMEL014189	DPOGS212923
Px007842		HMEL014192	DPOGS213162
Px007843		HMEL014197	DPOGS212001
Px007848		HMEL014201	DPOGS205725
Px007853		HMEL014914	DPOGS214879
Px007874		HMEL014915	DPOGS214881
Px007877		HMEL014916	DPOGS202435
Px007895		HMEL014917	DPOGS202434
Px007933		HMEL014921	DPOGS209275
Px007937		HMEL014922	DPOGS209100
Px007945		HMEL014929	DPOGS213711
Px007949		HMEL014928	DPOGS200520
Px007955		HMEL006747	DPOGS214001
Px007956		HMEL010978	DPOGS214000
Px007957		HMEL006490	DPOGS214002
Px007966		HMEL017823	DPOGS203582
Px007987		HMEL017825	DPOGS200666
Px007989		HMEL009740	DPOGS200665
Px008002		HMEL009756	DPOGS207913
Px008009		HMEL017514	DPOGS213933
Px008010		HMEL007575	DPOGS205921
Px008012		HMEL015738	DPOGS204562
Px008016		HMEL015739
Px008018		HMEL015749
Px008021		HMEL005790
Px008024		HMEL009862
Px008032		HMEL017005
Px008053		HMEL017492
Px008063		HMEL017491
Px008047		HMEL017489
Px008054		HMEL017490
Px008051		HMEL017488
Px008055		HMEL016238
Px008046		HMEL016236
Px008050		HMEL016234
Px008060		HMEL016232
Px008045		HMEL016229
Px008056		HMEL016227
Px008044		HMEL016223
Px008049		HMEL016222
Px008052		HMEL016211
Px008061		HMEL016205
Px008062		HMEL016198
Px008048		HMEL016197
Px008057		HMEL016196
Px008064		HMEL016194
Px008074		HMEL017832
Px008083		HMEL017828
Px008084		HMEL017827
Px008085		HMEL017826
Px008094		HMEL004135
Px008097		HMEL010055
Px008098		HMEL007952
Px008099		HMEL014759
Px008110		HMEL010110
Px008129		HMEL010108
Px008146		HMEL003248
Px008148		HMEL015562
Px008149		HMEL015553
Px008150		HMEL005854
Px008151		HMEL007359
Px008155		HMEL007358
Px008159		HMEL015854
Px008173		HMEL015856
Px008198		HMEL015857
Px008210		HMEL016587
Px008226		HMEL016589
Px008228		HMEL016590
Px008229		HMEL009222
Px008248		HMEL013937
Px008272		HMEL013938
Px008273		HMEL002969
Px008275		HMEL002962
Px008277		HMEL002959
Px008278		HMEL002956
Px008308		HMEL002954
Px008320		HMEL017111
Px008321		HMEL008849
Px008324		HMEL003578
Px008329		HMEL003234
Px008332		HMEL012014
Px008335		HMEL012015
Px008343		HMEL012016
Px008347		HMEL012017
Px008353		HMEL012013
Px008357		HMEL012010
Px008389		HMEL002351
Px008390		HMEL002350
Px008412		HMEL002744
Px008457		HMEL002743
Px008458		HMEL014458
Px008466		HMEL014461
Px008478		HMEL009713
Px008479		HMEL016948
Px008480		HMEL016961
Px008484		HMEL008620
Px008498		HMEL008614
Px008503		HMEL010659
Px008514		HMEL010661
Px008521		HMEL010673
Px008523		HMEL010674
Px008526		HMEL010679
Px008560		HMEL010687
Px008568		HMEL010932
Px008605		HMEL010933
Px008613		HMEL010937
Px008612		HMEL003517
Px008625		HMEL003524
Px008660		HMEL003526
Px008682		HMEL011626
Px008701		HMEL011615
Px008736		HMEL005111
Px008741		HMEL005112
Px008743		HMEL006166
Px008755		HMEL006177
Px008764		HMEL006184
Px008768		HMEL006193
Px008777		HMEL016890
Px008780		HMEL016869
Px008813		HMEL004884
Px008814		HMEL004883
Px008824		HMEL004882
Px008825		HMEL008573
Px008841		HMEL002703
Px008853		HMEL002700
Px008865		HMEL002698
Px008866		HMEL002693
Px008873		HMEL002670
Px008921		HMEL002672
Px008923		HMEL002671
Px008926		HMEL009287
Px008927		HMEL009307
Px008928		HMEL003623
Px008929		HMEL008278
Px008931		HMEL006461
Px008943		HMEL004806
Px008967		HMEL004805
Px008971		HMEL011890
Px008975		HMEL011891
Px008987		HMEL008274
Px008988		HMEL003363
Px008989		HMEL006582
Px008995		HMEL006037
Px008996		HMEL006038
Px009012		HMEL014061
Px009013		HMEL014059
Px009016		HMEL005414
Px009039		HMEL009613
Px009041		HMEL012050
Px009054		HMEL016104
Px009058		HMEL016105
Px009063		HMEL004299
Px009094		HMEL003466
Px009110		HMEL016612
Px009132		HMEL016613
Px009134		HMEL017879
Px009136		HMEL011821
Px009137		HMEL017604
Px009148		HMEL014911
Px009153		HMEL005561
Px009169		HMEL002488
Px009172		HMEL004492
Px009173		HMEL006669
Px009182		HMEL006675
Px009199		HMEL010876
Px009203		HMEL002984
Px009243		HMEL003904
Px009272		HMEL003906
Px009320		HMEL003908
Px009324		HMEL016468
Px009337		HMEL012528
Px009338		HMEL012527
Px009352		HMEL015705
Px009373		HMEL010490
Px009374		HMEL003818
Px009381		HMEL015608
Px009405		HMEL015609
Px009412		HMEL010452
Px009418		HMEL011013
Px009419		HMEL005866
Px009420		HMEL005160
Px009422		HMEL014598
Px009429		HMEL007762
Px009434		HMEL003066
Px009443		HMEL009445
Px009471		HMEL012768
Px009481		HMEL009980
Px009501		HMEL003007
Px009519		HMEL002330
Px009533		HMEL005086
Px009551		HMEL012758
Px009554		HMEL014246
Px009583		HMEL014883
Px009609		HMEL013072
Px009610		HMEL013065
Px009611		HMEL009866
Px009635		HMEL009864
Px009648		HMEL005569
Px009649		HMEL014571
Px009650		HMEL014185
Px009651		HMEL008229
Px009653		HMEL010873
Px009656		HMEL005587
Px009661		HMEL009543
Px009663		HMEL011039
Px009668		HMEL011036
Px009669		HMEL011025
Px009673		HMEL013497
Px009675		HMEL013493
Px009676		HMEL007287
Px009696		HMEL008803
Px009701		HMEL008801
Px009702		HMEL008800
Px009703		HMEL008799
Px009708		HMEL005821
Px009709		HMEL013479
Px009710		HMEL006629
Px009711		HMEL006628
Px009718		HMEL006630
Px009737		HMEL002829
Px009738		HMEL010363
Px009746		HMEL012101
Px009752		HMEL007777
Px009766		HMEL008825
Px009767		HMEL008821
Px009798		HMEL016656
Px009807		HMEL006381
Px009808		HMEL008402
Px009824		HMEL006616
Px009832		HMEL017941
Px009861		HMEL017950
Px009862		HMEL017951
Px009869		HMEL008793
Px009873		HMEL008787
Px009881		HMEL004820
Px009887		HMEL007234
Px009888		HMEL007230
Px009890		HMEL013872
Px009893		HMEL014702
Px009896		HMEL014703
Px009898		HMEL002162
Px009901		HMEL010381
Px009903		HMEL004887
Px009905		HMEL004889
Px009930		HMEL010704
Px009938		HMEL017095
Px009937		HMEL017096
Px009939		HMEL017097
Px009951		HMEL017099
Px009953		HMEL007715
Px009952		HMEL003844
Px009954		HMEL003178
Px009956		HMEL007338
Px009957		HMEL012228
Px010006		HMEL005178
Px010005		HMEL010904
Px010011		HMEL004903
Px010013		HMEL007300
Px010017		HMEL008447
Px010018		HMEL015797
Px010019		HMEL017736
Px010020		HMEL013042
Px010040		HMEL013043
Px010041		HMEL009250
Px010042		HMEL009248
Px010088		HMEL003487
Px010093		HMEL002507
Px010096		HMEL003079
Px010155		HMEL002847
Px010156		HMEL017225
Px010168		HMEL012414
Px010169		HMEL009378
Px010171		HMEL015468
Px010211		HMEL008945
Px010214		HMEL012162
Px010223		HMEL004349
Px010224		HMEL009564
Px010226		HMEL013032
Px010227		HMEL003369
Px010243		HMEL010036
Px010269		HMEL014623
Px010308		HMEL003709
Px010314		HMEL009671
Px010323		HMEL017155
Px010348		HMEL004174
Px010354		HMEL002254
Px010361		HMEL017383
Px010360		HMEL017125
Px010375		HMEL006018
Px010376		HMEL005968
Px010378		HMEL003203
Px010379		HMEL005450
Px010380		HMEL016111
Px010397		HMEL014840
Px010406		HMEL010186
Px010408		HMEL004807
Px010411		HMEL009991
Px010412		HMEL017006
Px010429		HMEL016206
Px010430		HMEL012012
Px010450		HMEL004005
Px010452		HMEL014459
Px010453		HMEL016956
Px010455		HMEL010931
Px010464		HMEL013119
Px010478		HMEL016889
Px010480		HMEL002692
Px010488		HMEL002664
Px010489		HMEL002630
Px010490		HMEL014647
Px010491		HMEL005562
Px010492		HMEL009437
Px010493		HMEL002327
Px010505		HMEL013481
Px010519		HMEL012076
Px010520		HMEL008483
Px010521		HMEL004994
Px010523		HMEL010501
Px010525		HMEL015627
Px010542		HMEL007169
Px010543		HMEL017417
Px010560		HMEL008495
Px010562		HMEL013763
Px010564		HMEL016299
Px010571		HMEL006365
Px010573		HMEL006964
Px010574		HMEL009006
Px010576		HMEL015951
Px010612		HMEL009093
Px010638		HMEL013917
Px010640		HMEL012668
Px010639		HMEL007297
Px010641		HMEL007196
Px010663		HMEL016918
Px010673		HMEL026011
Px010675		HMEL007266
Px010682		HMEL017503
Px010705		HMEL013801
Px010709		HMEL003536
Px010712		HMEL003537
Px010735		HMEL018109
Px010738		HMEL018110
Px010768		HMEL018111
Px010803		HMEL018113
Px010808		HMEL016619
Px010812		HMEL006565
Px010815		HMEL011486
Px010821		HMEL009935
Px010824		HMEL002976
Px010826		HMEL017829
Px010832		HMEL003652
Px010844		HMEL002922
Px010866		HMEL008845
Px010889		HMEL004985
Px010896		HMEL006626
Px010933		HMEL007655
Px010934		HMEL013671
Px010935		HMEL009158
Px010963		HMEL013954
Px010965		HMEL010930
Px010972		HMEL003822
Px010973
Px010975
Px010976
Px011000
Px011001
Px011012
Px011023
Px011027
Px011049
Px011072
Px011097
Px011098
Px011099
Px011108
Px011126
Px011137
Px011138
Px011143
Px011145
Px011147
Px011155
Px011168
Px011167
Px011171
Px011204
Px011262
Px011272
Px011276
Px011305
Px011308
Px011315
Px011318
Px011316
Px011317
Px011324
Px011323
Px011329
Px011331
Px011345
Px011346
Px011347
Px011349
Px011352
Px011363
Px011367
Px011375
Px011377
Px011378
Px011379
Px011386
Px011404
Px011409
Px011412
Px011416
Px011426
Px011433
Px011437
Px011466
Px011499
Px011500
Px011504
Px011523
Px011547
Px011555
Px011556
Px011558
Px011559
Px011560
Px011575
Px011578
Px011579
Px011605
Px011652
Px011654
Px011681
Px011687
Px011707
Px011710
Px011711
Px011712
Px011715
Px011716
Px011717
Px011718
Px011730
Px011735
Px011738
Px011739
Px011753
Px011758
Px011759
Px011799
Px011801
Px011802
Px011812
Px011819
Px011829
Px011846
Px011847
Px011848
Px011849
Px011850
Px011893
Px011901
Px011902
Px011903
Px011904
Px011907
Px011924
Px011943
Px011944
Px011950
Px011955
Px011960
Px011961
Px011962
Px011965
Px011964
Px011967
Px011998
Px012000
Px012001
Px012002
Px012012
Px012015
Px012019
Px012034
Px012033
Px012047
Px012075
Px012081
Px012080
Px012084
Px012085
Px012088
Px012089
Px012090
Px012124
Px012128
Px012129
Px012166
Px012168
Px012176
Px012181
Px012185
Px012192
Px012214
Px012227
Px012277
Px012282
Px012297
Px012300
Px012311
Px012312
Px012325
Px012329
Px012330
Px012331
Px012337
Px012336
Px012363
Px012384
Px012385
Px012390
Px012395
Px012398
Px012400
Px012403
Px012431
Px012439
Px012487
Px012508
Px012529
Px012530
Px012531
Px012533
Px012536
Px012550
Px012553
Px012554
Px012574
Px012578
Px012584
Px012588
Px012594
Px012602
Px012616
Px012639
Px012640
Px012681
Px012682
Px012699
Px012707
Px012708
Px012720
Px012729
Px012736
Px012741
Px012746
Px012768
Px012771
Px012797
Px012802
Px012813
Px012814
Px012832
Px012833
Px012866
Px012871
Px012879
Px012883
Px012887
Px012891
Px012899
Px012903
Px012902
Px012908
Px012911
Px012917
Px012920
Px012935
Px012934
Px012939
Px012945
Px012947
Px012948
Px012962
Px012966
Px012968
Px012996
Px012997
Px012998
Px013025
Px013024
Px013050
Px013054
Px013063
Px013071
Px013072
Px013079
Px013080
Px013082
Px013083
Px013103
Px013144
Px013162
Px013166
Px013167
Px013168
Px013198
Px013205
Px013207
Px013221
Px013225
Px013230
Px013266
Px013267
Px013271
Px013272
Px013278
Px013283
Px013286
Px013287
Px013326
Px013331
Px013337
Px013348
Px013350
Px013360
Px013363
Px013371
Px013375
Px013377
Px013380
Px013386
Px013407
Px013425
Px013426
Px013427
Px013435
Px013436
Px013439
Px013461
Px013473
Px013483
Px013484
Px013493
Px013506
Px013511
Px013513
Px013512
Px013543
Px013573
Px013574
Px013575
Px013608
Px013610
Px013613
Px013621
Px013622
Px013627
Px013644
Px013658
Px013676
Px013690
Px013694
Px013698
Px013699
Px013721
Px013738
Px013748
Px013757
Px013759
Px013760
Px013762
Px013763
Px013765
Px013770
Px013789
Px013819
Px013854
Px013855
Px013858
Px013859
Px013866
Px013865
Px013887
Px013901
Px013905
Px013911
Px013917
Px013918
Px013931
Px013932
Px013940
Px013948
Px013963
Px013962
Px014027
Px014033
Px014034
Px014035
Px014041
Px014047
Px014050
Px014049
Px014051
Px014062
Px014085
Px014086
Px014087
Px014092
Px014096
Px014097
Px014174
Px014175
Px014196
Px014207
Px014210
Px014273
Px014278
Px014279
Px014282
Px014295
Px014311
Px014312
Px014313
Px014319
Px014324
Px014323
Px014386
Px014397
Px014421
Px014422
Px014431
Px014433
Px014434
Px014435
Px014443
Px014467
Px014470
Px014472
Px014474
Px014480
Px014481
Px014498
Px014525
Px014528
Px014529
Px014577
Px014578
Px014579
Px014580
Px014587
Px014588
Px014590
Px014593
Px014595
Px014596
Px014599
Px014606
Px014617
Px014622
Px014623
Px014627
Px014629
Px014631
Px014640
Px014644
Px014650
Px014679
Px014700
Px014741
Px014747
Px014748
Px014749
Px014792
Px014793
Px014819
Px014823
Px014826
Px014880
Px014897
Px014899
Px014930
Px014929
Px014934
Px014937
Px014951
Px014954
Px014953
Px014957
Px014961
Px014979
Px015000
Px015006
Px015007
Px015041
Px015042
Px015045
Px015079
Px015089
Px015095
Px015176
Px015179
Px015204
Px015206
Px015215
Px015216
Px015217
Px015220
Px015238
Px015239
Px015247
Px015270
Px015276
Px015277
Px015298
Px015301
Px015305
Px015308
Px015316
Px015342
Px015343
Px015350
Px015362
Px015363
Px015364
Px015365
Px015384
Px015385
Px015391
Px015393
Px015414
Px015415
Px015444
Px015464
Px015486
Px015514
Px015515
Px015526
Px015527
Px015529
Px015528
Px015614
Px015619
Px015622
Px015626
Px015633
Px015674
Px015739
Px015742
Px015748
Px015752
Px015757
Px015758
Px015760
Px015764
Px015768
Px015797
Px015798
Px015805
Px015818
Px015827
Px015828
Px015830
Px015832
Px015833
Px015845
Px015856
Px015885
Px015933
Px016035
Px016036
Px016037
Px016041
Px016042
Px016047
Px016058
Px016079
Px016082
Px016097
Px016130
Px016146
Px016159
Px016167
Px016178
Px016179
Px016183
Px016185
Px016190
Px016204
Px016206
Px016231
Px016232
Px016262
Px016263
Px016264
Px016266
Px016278
Px016286
Px016297
Px016308
Px016312
Px016313
Px016323
Px016385
Px016393
Px016401
Px016413
Px016416
Px016418
Px016419
Px016429
Px016442
Px016448
Px016453
Px016459
Px016460
Px016469
Px016480
Px016493
Px016492
Px016495
Px016522
Px016523
Px016544
Px016546
Px016553
Px016578
Px016582
Px016612
Px016613
Px016620
Px016621
Px016653
Px016655
Px016657
Px016662
Px016736
Px016740
Px016742
Px016749
Px016767
Px016775
Px016781
Px016791
Px016812
Px016816
Px016817
Px016841
Px016842
Px016843
Px016844
Px016848
Px016864
Px016898
Px016905
Px016922
Px016965
Px016971
Px017030
Px017033
Px017039
Px017040
Px017042
Px017049
Px017051
Px017050
Px017053
Px017073
Px017076
Px017116
Px017141
Px017177
Px017178
Px017179
Px017197
Px017211
Px017222
Px017223
Px017227
Px017230
Px017231
Px017233
Px017241
Px017247
Px017253
Px017255
Px017260
Px017264
Px017270
Px017274
Px017286
Px017308
Px017345
Px017361
Px017371
Px017391
Px017396
Px017398
Px017407
Px017416
Px017422
Px017434
Px017443
Px017492
Px017495
Px017497
Px017499
Px017503
Px017505
Px017506
Px017570
Px017594
Px017595
Px017597
Px017599
Px017598
Px017600
Px017617
Px017618
Px017622
Px017627
Px017636
Px017638
Px017661
Px017684
Px017687
Px017697
Px017699
Px017700
Px017701
Px017744
Px017753
Px017773
Px017774
Px017825
Px017831
Px017832
Px017838
Px017841
Px017842
Px017845
Px017872
Px017873
Px017908
Px017921
Px017939
Px017987
Px018017
