# Supplementary material for: Segmental duplications: evolution and impact among the current Lepidoptera genomes
Source: BMC Evol Biol. 2017 Jul 6;17:161. doi: 10.1186/s12862-017-1007-y (PMC5499213; doi:10.1186/s12862-017-1007-y)
Supplement: Supplementary file 5 — Gene families that were found to be different among the SDs regions from the five studied genomes. (XLSX 10 kb) [file 12862_2017_1007_MOESM5_ESM.xlsx]

## Sheet: Sheet1
P. xylostella
	zinc finger	p450	COesterase	WD40	Abhydrolase_3	Trypsin	ABC_related
Gene Numbers	167	8	4	29	20	55	27
H. melpomene
	zinc finger	P450	GMC	Peptidase	WD40	COesterase	Abhydrolase	Trypsin
Gene Numbers	8	10	4	12	3	3	7	2
M. sexta
	zinc finger	p450	GMC	COesterase	WD40	Abhydrolase_3	Trypsin	ABC_related
	73	15	4	16	11	20	24	8
D. plexippus
	zinc finger	p450	GMC	COesterase	WD40	Abhydrolase_3	Trypsin	abc
Gene Numbers	91	12	5	5	13	12	19	17
B. mori
	zinc finger	p450	GMC	COesterase	WD40	Abhydrolase_3	Trypsin	Lipoprotein_11
Gene Numbers	20	13	1	5	1	6	7	13
